# Supplementary material for: A genome-wide analysis of copy number variation in Murciano-Granadina goats
Source: Genet Sel Evol. 2020 Aug 8;52:44. doi: 10.1186/s12711-020-00564-4 (PMC7414533; doi:10.1186/s12711-020-00564-4)
Supplement: Supplementary file 1 — Additional file 1: Table S1. List of primers used in the real-time quantitative PCR experiment to validate four putative copy number variable genes. [file 12711_2020_564_MOESM1_ESM.xlsx]

## Sheet: Sheet1
Additional file 1: Table S1 List of primers used in the real-time quantitative PCR experiment to validate four putative copy number variable genes
CNVR	Gene	Forward	Reverse
CNVR_371_chr5	ADAMTS20	TGAGCTATGGCCTATAGACTATCAAGTATG	GGTCCTAAAATTGCATTTGTAAACC
CNVR_506_chr6	BST1	TGTGTTTCTGTGTCAGGGAATCC	CCCATCTTGTCCAGCCTCTCT
CNVR_160_chr2	NCKAP5	CATGGCCCCCTCATTTCTT	TTTGCTTTTCCAGGGAGAAGTT
CNVR_1229_chr21	TNFAIP2	GCCACCTGAGTGCCATCCT	GAATGCTCCGGATGCTCTTG
Reference 1a	GCG	AACATTGCCAAACGTCATGATG	GCCTTCCTCGGCCTTTCA
Reference 2a	MC1R	CATCTCCATCTTCTACGCCCTG	CTGCAATGATCCTCCACGC
a The GCG and MC1R loci have been used as reference housekeeping genes.
