# Supplementary material for: A genome-wide analysis of copy number variation in Murciano-Granadina goats
Source: Genet Sel Evol. 2020 Aug 8;52:44. doi: 10.1186/s12711-020-00564-4 (PMC7414533; doi:10.1186/s12711-020-00564-4)
Supplement: Supplementary file 2 — Additional file 2: Table S2. List of copy number variation regions (CNVR) consistently detected with PennCNV and QuantiSNP in 1036 Murciano-Granadina goats. [file 12711_2020_564_MOESM2_ESM.xlsx]

## Sheet: Sheet1
Additional file 2: Table S2 List of copy number variation regions (CNVRs) consistently detected with PennCNV and QuantiSNP in 1,036 Murciano-Granadina goats
CNVR_ID	Chromosome	Start	End	Length (kb)	Start_SNP	End_SNP	Number of SNPs in the CNVR	Number of goats harbouring the CNV	Status	Overlap with CNVRs reported by Liu et al. [18]	NCBI annotationa
CNVR_1_chr1	1	2777812	3043796	265.984	rs268287448	rs268287442	7	2	Loss		TIAM1
CNVR_2_chr1	1	3043796	3118658	74.862	rs268287442	rs268287440	3	21	Loss
CNVR_6_chr1	1	4993671	5137732	144.061	rs268251821	rs268253101	4	6	Loss
CNVR_8_chr1	1	11230406	11325992	95.586	rs268248641	rs268248639	3	7	Gain
CNVR_9_chr1	1	11676250	11774022	97.772	rs268248995	rs268248992	4	18	Gain	CNVR827
CNVR_10_chr1	1	13147714	13282538	134.824	rs268255829	rs268255833	5	3	Gain	CNVR828
CNVR_14_chr1	1	15169302	15333412	164.11	rs268251017	rs268251021	5	2	Loss	CNVR102
CNVR_17_chr1	1	16283586	16462542	178.956	rs268252039	rs268252043	5	14	Gain/Loss	CNVR443
CNVR_26_chr1	1	38216497	38343797	127.3	rs268282428	rs268282430	3	14	Gain	CNVR213
CNVR_31_chr1	1	40908451	41022348	113.897	rs268237959	rs268246840	4	67	Gain/Loss	CNVR563	LOC108636218
CNVR_34_chr1	1	48840674	49076511	235.837	rs268240821	rs268287264	5	9	Loss	CNVR564
CNVR_46_chr1	1	65742188	65826455	84.267	rs268235337	rs268291471	3	1	Loss		ARGFX,FBXO40,GOLGB1,HCLS1
CNVR_47_chr1	1	66299505	66371968	72.463	rs268235348	rs268235350	3	1	Loss
CNVR_49_chr1	1	68137187	68280531	143.344	rs268254284	rs268254287	4	2	Loss		LOC102173333,ROPN1
CNVR_58_chr1	1	93461237	93631840	170.603	rs268258744	rs268258748	5	1	Loss		LOC108636355
CNVR_59_chr1	1	95740928	95864728	123.8	rs268258795	rs268258798	4	1	Loss		TNIK
CNVR_68_chr1	1	110302016	110376570	74.554	rs268257885	rs268257887	3	2	Loss	CNVR833	LEKR1
CNVR_70_chr1	1	111574344	111855035	280.691	rs268257913	rs268257920	8	3	Loss		PLCH1
CNVR_73_chr1	1	113218662	113347813	129.151	rs268257950	rs268257953	4	1	Loss
CNVR_74_chr1	1	113612516	113770884	158.368	rs268257959	rs268255861	6	5	Loss
CNVR_75_chr1	1	116331047	116527022	195.975	rs268259285	rs268259281	5	8	Gain/Loss	CNVR483	P2RY14,GPR171,MED12L,GPR87,P2RY13,P2RY12
CNVR_78_chr1	1	117271956	117400400	128.444	rs268259267	rs268259263	5	3	Gain/Loss	CNVR448	TSC22D2
CNVR_80_chr1	1	119005729	119069591	63.862	rs268259493	rs268259495	3	2	Loss		AGTR1
CNVR_87_chr1	1	124645776	124789007	143.231	rs268258207	rs268258204	4	2	Loss		SLC9A9
CNVR_88_chr1	1	125003697	125124047	120.35	rs268258198	rs268258196	3	2	Loss		SLC9A9
CNVR_90_chr1	1	127075969	127159995	84.026	rs268258157	rs268258155	3	4	Gain		ZBTB38
CNVR_92_chr1	1	132391733	132501737	110.004	rs268255488	rs268255486	3	1	Loss	CNVR223	PCCB,STAG1
CNVR_95_chr1	1	140708752	140894087	185.335	rs268259740	rs268259737	4	1	Loss
CNVR_103_chr1	1	150457102	150801933	344.831	rs268261802	rs268261795	9	45	Gain	CNVR15	KCNJ15,ERG
CNVR_106_chr2	2	51534	224737	173.203	rs268288170	rs268288166	5	22	Loss	CNVR231	C2H1orf64,HSPB7,CLCNKA,FAM131C,EPHA2
CNVR_115_chr2	2	12191145	12283827	92.682	rs268283834	rs268283832	3	6	Gain
CNVR_116_chr2	2	16959207	17141029	181.822	rs268236683	rs268259310	5	6	Loss		GPR55,ITM2C,CAB39
CNVR_117_chr2	2	17462961	17542418	79.457	rs268259318	rs268259320	3	2	Loss		SP110,SP140
CNVR_119_chr2	2	18990504	19136580	146.076	rs268259353	rs268259356	4	3	Loss
CNVR_122_chr2	2	28560445	28707008	146.563	rs268263934	rs268263932	4	1	Loss	CNVR573	DNAJB2,LOC102178119,LOC102177846,STK16,ANKZF1,ABCB6,ZFAND2B,FAM134A,CNPPD1,SLC23A3,GLB1L,ATG9A,PTPRN,NHEJ1
CNVR_123_chr2	2	35420144	36149238	729.094	rs268269799	rs268269818	20	1	Loss	CNVR528, CNVR529, CNVR427	ERBB4
CNVR_126_chr2	2	36837313	37013178	175.865	rs268269833	rs268269836	4	58	Gain	CNVR461
CNVR_130_chr2	2	52713419	52797791	84.372	rs268285409	rs268285411	3	1	Loss	CNVR183
CNVR_131_chr2	2	52797791	53051414	253.623	rs268285411	rs268285417	7	23	Loss	CNVR183
CNVR_132_chr2	2	53051414	53135416	84.002	rs268285417	rs268285419	3	10	Loss	CNVR183
CNVR_134_chr2	2	53678844	53833344	154.5	rs268285431	rs268285434	4	11	Loss	CNVR139
CNVR_136_chr2	2	54088309	54249419	161.11	rs268285439	rs268285443	5	6	Loss	CNVR139, CNVR267
CNVR_144_chr2	2	59993893	60095964	102.071	rs268238727	rs268238724	4	2	Loss		CNTNAP5
CNVR_145_chr2	2	60150769	60622450	471.681	rs268238723	rs268238711	13	4	Loss		CNTNAP5
CNVR_146_chr2	2	60390982	60590806	199.824	rs268238717	rs268238712	6	10	Loss
CNVR_155_chr2	2	70373403	70433740	60.337	rs268261243	rs268261245	3	1	Loss	CNVR485
CNVR_157_chr2	2	70633353	70718428	85.075	rs268261250	rs268261251	3	15	Gain/Loss		ACTR3
CNVR_158_chr2	2	70869028	70945992	76.964	rs268261255	rs268261257	3	3	Loss		SLC35F5
CNVR_159_chr2	2	71188590	71377086	188.496	rs268261263	rs268261268	6	4	Loss		LYPD1,GPR39
CNVR_160_chr2	2	71986939	72052215	65.276	rs268261283	rs268261285	3	103	Loss	CNVR355	NCKAP5
CNVR_161_chr2	2	72017171	72190846	173.675	rs268261284	rs268261289	6	1	Loss	CNVR355	NCKAP5
CNVR_169_chr2	2	82035483	82112356	76.873	rs268239883	rs268239885	3	4	Gain	CNVR838
CNVR_173_chr2	2	88389725	88570994	181.269	rs268276866	rs268276861	6	4	Gain		MBD5
CNVR_181_chr2	2	110696724	110773087	76.363	rs268251234	rs268251236	3	69	Loss		GAD1,GORASP2
CNVR_184_chr2	2	119971255	120234133	262.878	rs268270301	rs268270295	7	1	Loss	CNVR143
CNVR_187_chr2	2	124241388	124303823	62.435	rs268251502	rs268251504	3	1	Loss	CNVR72	LOC108638390
CNVR_188_chr2	2	124402228	124821928	419.7	rs268251506	rs268270217	12	1	Loss	CNVR72	ZNF804A
CNVR_197_chr3	3	7217267	7485126	267.859	rs268254658	rs268254654	6	9	Loss		LOC102173709,HJURP,DNAJB3,LOC102190288,MROH2A
CNVR_203_chr3	3	22494275	22583863	89.588	rs268275793	rs268275795	3	1	Loss		TRABD2B
CNVR_205_chr3	3	32258961	32409999	151.038	rs268238142	rs268238145	4	1	Loss
CNVR_206_chr3	3	32343273	32724308	381.035	rs268238143	rs268238152	10	17	Loss
CNVR_207_chr3	3	32674374	32795023	120.649	rs268238151	rs268238154	4	7	Loss	CNVR848
CNVR_209_chr3	3	33726657	33862642	135.985	rs268238171	rs268238174	4	7	Loss
CNVR_211_chr3	3	34975317	35040660	65.343	rs268238199	rs268238201	3	6	Loss		LOC102190572,C3H1orf87
CNVR_217_chr3	3	44505951	44630053	124.102	rs268285985	rs268285988	4	2	Loss
CNVR_226_chr3	3	55323960	55385933	61.973	rs268257376	rs268257374	3	7	Loss
CNVR_228_chr3	3	55615003	55710010	95.007	rs268257368	rs268257366	3	15	Loss
CNVR_236_chr3	3	66098310	66250196	151.886	rs268288055	rs268288059	5	5	Loss	CNVR44	GTF2B,KYAT3,PKN2
CNVR_237_chr3	3	66250196	66402575	152.379	rs268288059	rs268236296	6	136	Gain/Loss	CNVR44	KYAT3,LOC102181554,LOC102170144
CNVR_238_chr3	3	66437903	66505486	67.583	rs268236295	rs268268883	5	48	Gain	CNVR44	LOC102174264,LOC102180934
CNVR_240_chr3	3	71335899	71428033	92.134	rs268261915	rs268261917	3	1	Loss
CNVR_247_chr3	3	80806355	80883442	77.087	rs268254905	rs268254907	3	11	Loss	CNVR8
CNVR_249_chr3	3	84279599	84509180	229.581	rs268278703	rs268278698	6	1	Loss		NTNG1
CNVR_251_chr3	3	86067035	86188582	121.547	rs268257700	rs268257703	4	5	Loss		GPSM2,WDR47,CLCC1
CNVR_253_chr3	3	91091802	91165377	73.575	rs268279695	rs268279693	3	6	Gain		DCLRE1B,AP4B1,HIPK1,BCL2L15
CNVR_254_chr3	3	91846582	92185137	338.555	rs268279677	rs268279673	7	12	Gain	CNVR391	NRAS,BCAS2,AMPD1,SIKE1,DENND2C,CSDE1,SYCP1
CNVR_257_chr3	3	98715490	98827409	111.919	rs268282574	rs268282576	3	1	Loss	CNVR854	GJA8,LOC102188370
CNVR_258_chr3	3	99522928	99609500	86.572	rs268250018	rs268250020	3	4	Loss		OTUD7B,VPS45
CNVR_260_chr3	3	103256760	103437396	180.636	rs268256948	rs268256951	4	41	Loss	CNVR580	S100A6,S100A5,S100A4,S100A2,S100A14,S100A13,CHTOP,SNAPIN,ILF2,S100A3,S100A16,S100A1
CNVR_262_chr3	3	104305442	104459198	153.756	rs268286590	rs268286594	5	1	Loss		KCNN3
CNVR_263_chr3	3	104459198	104584711	125.513	rs268286594	rs268286595	3	1	Loss		PMVK,PYGO2,CKS1B,LENEP,PBXIP1,SHC1,FLAD1,ZBTB7B,DCST2,DCST1
CNVR_266_chr3	3	106688006	106829459	141.453	rs268286639	rs268262292	4	26	Gain/Loss		LOC108635661
CNVR_267_chr3	3	108009942	108084233	74.291	rs268249590	rs268288018	3	4	Gain	CNVR219	LOC102168221
CNVR_270_chr3	3	116599562	116705300	105.738	rs268287388	rs268287385	4	3	Loss		RXRG
CNVR_271_chr3	3	117021588	117183527	161.939	rs268287379	rs268287375	5	1	Loss		UCK2,TMCO1
CNVR_277_chr4	4	2909497	3068376	158.879	rs268235009	rs268235006	4	1	Loss		PAXIP1,DPP6
CNVR_278_chr4	4	5091177	5284383	193.206	rs268238775	rs268238780	6	9	Loss	CNVR217	GALNT11,KMT2C
CNVR_279_chr4	4	6603199	6969033	365.834	rs268247730	rs268256128	6	24	Gain/Loss		GIMAP1,GIMAP2,LOC106503901,LOC106503900,LOC102184497,LOC108635821,LOC102170866,LOC106503979,LOC108635866,LOC102171786
CNVR_282_chr4	4	7485607	7551793	66.186	rs268237955	rs268237957	3	4	Gain
CNVR_283_chr4	4	7588781	7697409	108.628	rs268237958	rs268283229	3	48	Gain/Loss		LOC102186105,LOC102186385,LOC106501766
CNVR_284_chr4	4	7758065	7878599	120.534	rs268249002	rs268249000	3	1	Loss		LOC102190581,GIMAP8,ZNF775
CNVR_287_chr4	4	10691369	10757691	66.322	rs268247996	rs268247998	3	5	Gain	CNVR222	CNTNAP2
CNVR_288_chr4	4	11501638	11691150	189.512	rs268238802	rs268238807	6	7	Loss
CNVR_289_chr4	4	11691150	11806821	115.671	rs268238807	rs268238810	4	1	Loss
CNVR_290_chr4	4	11959800	12058855	99.055	rs268238814	rs268238817	4	4	Loss
CNVR_292_chr4	4	13347102	13530128	183.026	rs268238846	rs268238851	6	9	Loss		LOC102186088,LOC102185809,LOC102185534,LOC102187372,LOC102187103,LOC102185247,LOC102186833,LOC102184973,LOC102184691,LOC102184403
CNVR_294_chr4	4	14006753	14369787	363.034	rs268238860	rs268238868	9	1	Loss		TAS2R39,LOC102182197,LOC102181752,LOC102183208,LOC108635908,LOC108635909,LOC102181187,LOC102181470,KEL
CNVR_296_chr4	4	14596647	14662814	66.167	rs268238873	rs268254257	3	6	Gain/Loss
CNVR_308_chr4	4	53195156	53302348	107.192	rs268285598	rs268285601	4	6	Loss		CHN2
CNVR_309_chr4	4	55535489	55647254	111.765	rs268244662	rs268288287	4	28	Gain/Loss		LOC102180455
CNVR_311_chr4	4	55926118	56041179	115.061	rs268288294	rs268288297	4	31	Loss		LOC108635899
CNVR_316_chr4	4	57872703	57979092	106.389	rs268288340	rs268288342	3	4	Loss		NPSR1
CNVR_318_chr4	4	67134435	67395710	261.275	rs268263460	rs268263466	7	2	Loss
CNVR_320_chr4	4	70634699	70755209	120.51	rs268238027	rs268238024	4	1	Loss		PNPLA8,NRCAM
CNVR_322_chr4	4	71733694	71877286	143.592	rs268238002	rs268237999	4	8	Loss	CNVR534	GPR22,COG5
CNVR_323_chr4	4	76146324	76265035	118.711	rs268268659	rs268268662	4	1	Loss		FAM185A,FBXL13,CCDC146
CNVR_327_chr4	4	85691768	85875708	183.94	rs268281127	rs268281123	5	3	Loss
CNVR_330_chr4	4	87444643	87519155	74.512	rs268243675	rs268254793	4	20	Gain/Loss		ABCB4,ABCB1
CNVR_333_chr4	4	92205975	92349061	143.086	rs268235051	rs268235048	4	12	Loss	CNVR279
CNVR_337_chr4	4	95227994	95382322	154.328	rs268287542	rs268287546	5	1	Loss		AGR2,TSPAN13,BZW2
CNVR_338_chr4	4	95545781	95819430	273.649	rs268287550	rs268287556	7	4	Loss	CNVR81	SOSTDC1,ISPD
CNVR_345_chr4	4	101120685	101305967	185.282	rs268287121	rs268287116	6	41	Loss		PHF14
CNVR_346_chr4	4	101222466	101437464	214.998	rs268287118	rs268287112	7	3	Loss		PHF14
CNVR_347_chr4	4	102393001	102529834	136.833	rs268276141	rs268276144	4	14	Gain	CNVR188
CNVR_349_chr4	4	113047435	113177481	130.046	rs268251436	rs268288251	4	1	Loss		ABCA13
CNVR_351_chr4	4	113452873	113515130	62.257	rs268288258	rs268288260	3	9	Loss	CNVR538
CNVR_353_chr4	4	115142465	115229760	87.295	rs268266539	rs268266537	3	1	Gain		DDC,GRB10
CNVR_356_chr4	4	120453736	120531943	78.207	rs268259038	rs268259040	3	12	Gain/Loss	CNVR21
CNVR_358_chr5	5	242032	439743	197.711	rs268270585	rs268270581	5	10	Gain	CNVR137
CNVR_364_chr5	5	11404252	11690185	285.933	rs268266627	rs268266620	8	1	Loss	CNVR110	CCDC59
CNVR_370_chr5	5	34732671	35918720	1186.05	rs268279124	rs268241944	26	2	Loss		DBX2,NELL2,TMEM117
CNVR_371_chr5	5	36576488	36651381	74.893	rs268241961	rs268241963	3	32	Loss	CNVR2	ADAMTS20
CNVR_373_chr5	5	38149524	38555394	405.87	rs268245545	rs268245553	9	1	Loss
CNVR_375_chr5	5	40229186	40441025	211.839	rs268238560	rs268238554	7	10	Loss	CNVR766	SLC2A13
CNVR_380_chr5	5	50340995	50517258	176.263	rs268251694	rs268251691	5	1	Loss		USP15,MON2
CNVR_381_chr5	5	54392409	54454086	61.677	rs268265584	rs268265582	3	4	Loss
CNVR_383_chr5	5	57439720	57670431	230.711	rs268265528	rs268245444	7	22	Loss	CNVR52	LOC102175369,LOC102175652,LOC102176500,LOC102177036,LOC102178148,LOC102178706,LOC102184039
CNVR_385_chr5	5	57784623	58047688	263.065	rs268288283	rs268288277	7	12	Loss	CNVR128	LOC102175276,LOC108636104,LOC102176400,LOC102177219,LOC102178046,LOC102178334,LOC102178606,LOC102178887
CNVR_386_chr5	5	58166544	58396042	229.498	rs268288275	rs268288271	5	5	Loss	CNVR128	LOC102180572,LOC102182384,LOC102180830,LOC102181102,LOC102181370,LOC102181659,LOC102181931,LOC102182482
CNVR_387_chr5	5	58333673	58427642	93.969	rs268288272	rs268288270	3	2	Loss		LOC102182482,LOC102182674
CNVR_391_chr5	5	63000047	63145559	145.512	rs268260999	rs268261003	5	20	Loss	CNVR767	SLC17A8,NR1H4
CNVR_394_chr5	5	64664389	64816648	152.259	rs268261038	rs268261042	5	8	Loss		PMCH,PARPBP
CNVR_398_chr5	5	69119673	69219008	99.335	rs268261140	rs268261143	4	1	Loss
CNVR_408_chr5	5	97074769	97131125	56.356	rs268257405	rs268288509	3	5	Loss		LOC102170599
CNVR_409_chr5	5	97963504	98061390	97.886	rs268255050	rs268255048	3	17	Loss		LOC102183401,LOC102183669,LOC102183941
CNVR_413_chr5	5	98960892	99226053	265.161	rs268258443	rs268258149	4	8	Loss		LOC108636138,LOC102181491
CNVR_415_chr5	5	100760434	100814305	53.871	rs268265633	rs268258573	3	59	Gain/Loss
CNVR_416_chr5	5	100897981	101041288	143.307	rs268263113	rs268263725	3	51	Gain
CNVR_420_chr5	5	105034060	105141398	107.338	rs268283351	rs268283348	4	1	Loss		PARP11,CRACR2A
CNVR_425_chr6	6	22368	2003532	1981.16	rs268256475	rs268291389	43	1	Gain	CNVR65	APELA,MARCH1
CNVR_433_chr6	6	13020321	13102291	81.97	rs268263083	rs268263081	3	1	Loss		ANK2
CNVR_443_chr6	6	25688756	25923347	234.591	rs268262632	rs268252127	6	7	Gain/Loss		LOC102173738,LOC102177153
CNVR_448_chr6	6	33765092	33860778	95.686	rs268245363	rs268245365	3	10	Gain	CNVR771	CCSER1
CNVR_452_chr6	6	41450679	41638377	187.698	rs268285631	rs268285626	6	2	Loss	CNVR873	KCNIP4
CNVR_453_chr6	6	42311182	42812309	501.127	rs268238593	rs268238607	15	5	Loss		ADGRA3,LOC102180474
CNVR_454_chr6	6	42622661	43061877	439.216	rs268238602	rs268238613	12	5	Loss		LOC102168617,LOC102180474
CNVR_455_chr6	6	42919478	43061877	142.399	rs268238610	rs268238613	4	2	Loss
CNVR_459_chr6	6	43853896	44170141	316.245	rs268238631	rs268238639	9	13	Loss		PPARGC1A
CNVR_462_chr6	6	44356183	44424892	68.709	rs268238643	rs268238645	3	2	Loss
CNVR_464_chr6	6	45092988	45293384	200.396	rs268238661	rs268238666	6	12	Loss		SEPSECS,PI4K2B,ZCCHC4
CNVR_473_chr6	6	58390681	58453359	62.678	rs268259431	rs268259433	3	4	Loss
CNVR_482_chr6	6	75864969	76062710	197.741	rs268256824	rs268256829	6	7	Loss
CNVR_483_chr6	6	76028190	76331912	303.722	rs268256828	rs268256835	8	4	Loss
CNVR_486_chr6	6	76669568	76927267	257.699	rs268256842	rs268256847	6	6	Loss	CNVR877
CNVR_489_chr6	6	77795365	77889923	94.558	rs268256868	rs268256870	3	3	Gain/Loss	CNVR169	ADGRL3
CNVR_492_chr6	6	78976441	79510603	534.162	rs268256892	rs268256902	11	6	Gain/Loss	CNVR249
CNVR_495_chr6	6	81904295	81996285	91.99	rs268260300	rs268260302	3	1	Gain	CNVR147
CNVR_496_chr6	6	85978529	85980570	2.041	rs268293065	rs268293068	4	9	Gain	CNVR76	CSN1S1
CNVR_501_chr6	6	94078100	94169915	91.815	rs268237474	rs268237472	3	2	Gain		PAQR3,BMP2K
CNVR_503_chr6	6	103927848	104052587	124.739	rs268258068	rs268259225	4	2	Loss	CNVR598	EVC2
CNVR_505_chr6	6	107234920	107296634	61.714	rs268280329	rs268280327	3	2	Loss	CNVR599
CNVR_506_chr6	6	111173230	111320639	147.409	rs268241021	rs268291591	5	61	Gain	CNVR293	BST1,CD38
CNVR_511_chr6	6	117121073	117144237	23.164	rs268261622	rs268270642	3	2	Loss	CNVR6	CTBP1
CNVR_513_chr7	7	1757243	1954858	197.615	rs268253989	rs268253994	6	41	Loss	CNVR130	MAN2A1
CNVR_514_chr7	7	2819088	2882810	63.722	rs268254012	rs268254014	3	4	Loss	CNVR130	FER
CNVR_518_chr7	7	18041854	18146950	105.096	rs268252617	rs268252619	3	1	Loss	CNVR504
CNVR_520_chr7	7	21058114	21186422	128.308	rs268286922	rs268286919	4	11	Loss
CNVR_522_chr7	7	22953902	23087288	133.386	rs268238683	rs268238686	4	4	Loss
CNVR_523_chr7	7	23133772	23323796	190.024	rs268238687	rs268238692	6	31	Loss	CNVR488
CNVR_531_chr7	7	36884764	36970910	86.146	rs268289256	rs268289258	3	3	Loss		GABRA1
CNVR_533_chr7	7	42368839	42677571	308.732	rs268267222	rs268267228	8	17	Gain	CNVR887	SGCD
CNVR_535_chr7	7	45998052	46061874	63.822	rs268257249	rs268257247	3	4	Loss
CNVR_536_chr7	7	46148290	46214002	65.712	rs268257245	rs268257243	3	1	Loss
CNVR_538_chr7	7	48093803	48267619	173.816	rs268257201	rs268257198	4	2	Loss		GPX3,ZNF300,SMIM3,TNIP1
CNVR_540_chr7	7	58140262	58306588	166.326	rs268242909	rs268242911	4	1	Loss	CNVR167	LOC102190960,LOC102182222,PCDHB14,LOC102181948,LOC106502336,PCDHB16,LOC102190128,LOC102189582,LOC106502335,PCDHB7,LOC102189032,LOC102188767,LOC102188497
CNVR_549_chr7	7	81186029	81278831	92.802	rs268284277	rs268284279	3	1	Loss
CNVR_551_chr7	7	88810263	89043742	233.479	rs268286798	rs268286801	6	2	Loss	CNVR157	IL13,IL4,KIF3A,RAD50,SEPT8
CNVR_553_chr7	7	90502756	90700993	198.237	rs268286829	rs268286832	4	6	Loss		SIRT6,DAPK3,EEF2,ZBTB7A,MAP2K2,CREB3L3,PIAS4
CNVR_563_chr7	7	98983676	99055983	72.307	rs268284063	rs268284061	3	13	Gain/Loss		LOC102181590,LOC102182122,LOC102182402,LOC102182966
CNVR_564_chr7	7	99117466	99171802	54.336	rs268248297	rs268253180	3	72	Gain/Loss	CNVR603	LOC102180663
CNVR_571_chr7	7	104116063	104193334	77.271	rs268257859	rs268257861	3	3	Loss		FKBP8,UBA52,C7H19orf60,KXD1,CRLF1,TMEM59L
CNVR_573_chr7	7	107420885	107528186	107.301	rs268251924	rs268237724	4	1	Gain		TBC1D9B,RNF130
CNVR_574_chr7	7	107886639	107995112	108.473	rs268235615	rs268235617	3	8	Loss	CNVR27	GFPT2
CNVR_578_chr8	8	11991865	12118217	126.352	rs268255225	rs268259464	3	12	Loss
CNVR_586_chr8	8	19065654	19144700	79.046	rs268256971	rs268256969	3	8	Loss	CNVR278
CNVR_588_chr8	8	32147554	32220372	72.818	rs268260875	rs268260877	3	10	Loss	CNVR308
CNVR_589_chr8	8	32560904	32672660	111.756	rs268287894	rs268287891	4	17	Loss	CNVR379
CNVR_594_chr8	8	36565895	36730154	164.259	rs268260324	rs268260328	5	5	Loss	CNVR387
CNVR_595_chr8	8	45575107	45654589	79.482	rs268260527	rs268260529	3	1	Loss		PTAR1,APBA1
CNVR_596_chr8	8	48154661	48289421	134.76	rs268285066	rs268285069	4	3	Loss		GDA
CNVR_600_chr8	8	73635164	73694748	59.584	rs268243444	rs268243443	3	1	Loss		DPYSL2
CNVR_609_chr8	8	91027795	91135877	108.082	rs268266879	rs268266881	3	2	Gain		LOC102191333,RNF20,GRIN3A
CNVR_610_chr8	8	92748226	92920500	172.274	rs268265014	rs268265010	5	188	Gain/Loss	CNVR34
CNVR_611_chr8	8	96478765	96590489	111.724	rs268254173	rs268254176	4	1	Loss		ZNF462
CNVR_614_chr8	8	107435311	107517455	82.144	rs268235148	rs268235150	3	4	Loss	CNVR346
CNVR_615_chr8	8	107942465	108136609	194.144	rs268235162	rs268235166	5	5	Loss
CNVR_619_chr8	8	111489744	111613648	123.904	rs268253135	rs268253139	5	3	Loss	CNVR12	LOC108636605,MYT1L
CNVR_621_chr9	9	105598	11229595	11124	rs268291805	rs268264205	264	1	Gain	CNVR349, CNVR894, CNVR699, CNVR781	LOC102188675,HTR1B,FAM46A,LOC108636767,MB21D1,MTO1,EEF1A1,HMGN3,SH3BGRL2,TTK,TPBG,PGM3,RWDD2A,PRSS35,SOGA3,KIAA0408,SLC17A5,CD109,COL12A1,FILIP1,SENP6,MYO6,IMPG1,MEI4,IRAK1BP1,PHIP,LCA5,ELOVL4,IBTK,UBE3D,DOPEY1,SNAP91,C9H6orf58,ECHDC1,TMEM30A,BCKDHB,ME1
CNVR_622_chr9	9	3287082	3355444	68.362	rs268264228	rs268264230	3	1	Loss
CNVR_626_chr9	9	10188136	10256970	68.834	rs268290404	rs268290402	3	1	Loss	CNVR781	UBE3D,DOPEY1
CNVR_632_chr9	9	16324351	16457547	133.196	rs268284900	rs268284903	4	6	Loss	CNVR719
CNVR_633_chr9	9	16994587	17215586	220.999	rs268284915	rs268251463	5	3	Loss		TBC1D32
CNVR_634_chr9	9	17727051	17796935	69.884	rs268251904	rs268251902	3	6	Loss
CNVR_637_chr9	9	23845603	23934111	88.508	rs268236933	rs268236935	3	1	Loss		MARCKS
CNVR_638_chr9	9	23934111	24028197	94.086	rs268236935	rs268236937	3	1	Loss
CNVR_642_chr9	9	50503138	50569817	66.679	rs268238437	rs268238435	3	2	Loss
CNVR_646_chr9	9	57284056	57347927	63.871	rs268277314	rs268277312	3	3	Loss
CNVR_649_chr9	9	73033529	73323784	290.255	rs268255399	rs268255405	7	10	Loss	CNVR895	UST
CNVR_650_chr9	9	73270021	73354997	84.976	rs268255404	rs268255406	3	8	Loss	CNVR895	UST
CNVR_652_chr9	9	73850464	73980720	130.256	rs268255415	rs268265968	4	32	Gain/Loss		LOC102178352,NUP43,PCMT1
CNVR_653_chr9	9	74080079	74207381	127.302	rs268260014	rs268289198	5	59	Gain/Loss	CNVR548	LOC108636742,LOC102182304
CNVR_655_chr9	9	78918341	79482394	564.053	rs268269018	rs268269003	16	1	Loss		CLDN20,SCAF8,TIAM2,TFB1M,NOX3
CNVR_662_chr10	10	11183352	11322940	139.588	rs268235699	rs268235696	4	1	Loss		CEP128
CNVR_663_chr10	10	11471404	11582322	110.918	rs268235692	rs268235690	3	2	Loss	CNVR280
CNVR_665_chr10	10	24139789	24331648	191.859	rs268235220	rs268235216	5	1	Loss		GPHN
CNVR_675_chr10	10	43517425	43596638	79.213	rs268292158	rs268257545	3	6	Loss		SPPL2A
CNVR_680_chr10	10	46724094	46807947	83.853	rs268257610	rs268257612	3	5	Loss
CNVR_681_chr10	10	47120425	47334379	213.954	rs268257619	rs268257623	5	1	Loss		UNC13C
CNVR_689_chr10	10	64695309	64866327	171.018	rs268265905	rs268265908	4	12	Gain	CNVR904	UBR1
CNVR_692_chr10	10	66114635	66185170	70.535	rs268248773	rs268248774	3	5	Gain		LTK,RPAP1,ITPKA,RTF1
CNVR_699_chr10	10	77573702	77631245	57.543	rs268257658	rs268254682	3	219	Gain/Loss
CNVR_700_chr10	10	77762688	77870741	108.053	rs268239821	rs268262633	4	22	Gain/Loss		LOC102176321
CNVR_701_chr10	10	77969267	78073975	104.708	rs268254424	rs268256436	4	155	Gain/Loss	CNVR45
CNVR_703_chr10	10	78187308	78303002	115.694	rs268249439	rs268263347	4	102	Gain/Loss	CNVR45
CNVR_704_chr10	10	78514861	78650905	136.044	rs268283111	rs268283115	5	97	Gain/Loss	CNVR45
CNVR_705_chr10	10	78650905	78857048	206.143	rs268283115	rs268248970	6	8	Loss	CNVR41
CNVR_706_chr10	10	79032517	79098780	66.263	rs268248966	rs268248964	3	3	Gain	CNVR41
CNVR_709_chr11	11	3556766	3667952	111.186	rs268250395	rs268250398	4	3	Gain	CNVR788	CNGA3,INPP4A
CNVR_710_chr11	11	11895612	12000824	105.212	rs268259813	rs268259811	3	5	Gain		EXOC6B
CNVR_711_chr11	11	12127505	12198755	71.25	rs268259808	rs268259806	3	1	Loss	CNVR907	EXOC6B
CNVR_713_chr11	11	21191518	21360526	169.008	rs268254355	rs268254351	5	3	Loss		SOS1,CDKL4
CNVR_715_chr11	11	33916469	34147530	231.061	rs268260966	rs268260961	6	8	Loss	CNVR74
CNVR_719_chr11	11	35337737	35431856	94.119	rs268260932	rs268260930	3	14	Loss
CNVR_725_chr11	11	38815275	38932302	117.027	rs268256622	rs268256625	4	2	Loss
CNVR_728_chr11	11	39860738	40109350	248.612	rs268256647	rs268256653	7	2	Loss	CNVR789
CNVR_731_chr11	11	42018677	42235734	217.057	rs268256694	rs268256699	6	2	Loss
CNVR_734_chr11	11	43001353	43596318	594.965	rs268256716	rs268256728	13	1	Loss		PUS10,KIAA1841,GCFC2,PAPOLG,REL,PEX13
CNVR_737_chr11	11	44600140	44694672	94.532	rs268256751	rs268256753	3	5	Loss		SLC5A7
CNVR_739_chr11	11	45481259	45658214	176.955	rs268256773	rs268256777	5	2	Loss	CNVR321	NCK2
CNVR_742_chr11	11	53658618	53805941	147.323	rs268278792	rs268278789	4	6	Gain/Loss	CNVR96
CNVR_749_chr11	11	76292240	76541310	249.07	rs268253242	rs268253247	6	3	Loss	CNVR908
CNVR_753_chr11	11	80686578	80929546	242.968	rs268288088	rs268288083	6	13	Loss		RAD51AP2,VSNL1
CNVR_754_chr11	11	80929546	81221057	291.511	rs268288083	rs268288076	8	2	Loss
CNVR_755_chr11	11	82303553	82453678	150.125	rs268255032	rs268255029	4	3	Loss	CNVR225	DDX1
CNVR_761_chr11	11	92914184	93002034	87.85	rs268258984	rs268258986	3	2	Loss	CNVR549	LOC102168836,LOC102169111,LOC102169392,LOC102169678,LOC102169970
CNVR_765_chr12	12	51583	121458	69.875	rs268274590	rs268253719	3	215	Gain/Loss		LOC102177789
CNVR_768_chr12	12	1547738	1654901	107.163	rs268259190	rs268259187	4	11	Loss		IRS2
CNVR_773_chr12	12	12830177	13078788	248.611	rs268260810	rs268260803	8	7	Loss	CNVR154	UGGT2,HS6ST3
CNVR_774_chr12	12	12972509	13267494	294.985	rs268260806	rs268286641	9	5	Loss	CNVR3	DNAJC3,DZIP1,UGGT2
CNVR_775_chr12	12	13466020	13621251	155.231	rs268286645	rs268248249	4	74	Gain/Loss	CNVR3	LOC102187779
CNVR_777_chr12	12	14616926	14801518	184.592	rs268253975	rs268292057	4	9	Loss	CNVR325	LOC102185892,LOC102173859
CNVR_778_chr12	12	14837846	15013329	175.483	rs268253972	rs268290882	5	26	Gain		LOC102185549
CNVR_779_chr12	12	15075570	15170064	94.494	rs268238047	rs268238045	4	386	Gain/Loss	CNVR380	LOC102181111
CNVR_780_chr12	12	15399814	15526787	126.973	rs268246900	rs268238041	4	55	Gain/Loss	CNVR380	LOC102180583,LOC102180841
CNVR_781_chr12	12	15526787	15670487	143.7	rs268238041	rs268254579	4	94	Gain/Loss	CNVR380	LOC102180841
CNVR_782_chr12	12	15987598	16089367	101.769	rs268238044	rs268257173	3	34	Gain/Loss		LOC102179751
CNVR_791_chr12	12	32884033	32983765	99.732	rs268268146	rs268268144	3	1	Loss
CNVR_796_chr12	12	42976564	43067524	90.96	rs268286942	rs268286940	3	2	Loss	CNVR224
CNVR_800_chr12	12	45425123	45807773	382.65	rs268270318	rs268270327	10	3	Loss	CNVR274
CNVR_803_chr12	12	50221647	50515821	294.174	rs268262642	rs268262649	8	1	Loss		CENPJ,MPHOSPH8,ZMYM5,RNF17,PSPC1,PARP4
CNVR_805_chr12	12	51928706	52014573	85.867	rs268262680	rs268262682	3	2	Loss
CNVR_807_chr12	12	59682687	59765333	82.646	rs268281910	rs268281908	3	1	Loss	CNVR289
CNVR_813_chr12	12	74895964	74967267	71.303	rs268284484	rs268284482	3	1	Loss	CNVR165	RGCC
CNVR_818_chr12	12	79645712	79850331	204.619	rs268281279	rs268281283	5	8	Gain/Loss	CNVR88
CNVR_820_chr12	12	85119733	85317267	197.534	rs268280599	rs268280594	6	145	Gain
CNVR_823_chr12	12	85801875	85921949	120.074	rs268270380	rs268270378	3	61	Gain	CNVR797	LOC102171501
CNVR_827_chr13	13	1495163	1565097	69.934	rs268259696	rs268254790	3	1	Loss
CNVR_828_chr13	13	7724751	7880458	155.707	rs268258129	rs268258132	4	13	Gain/Loss		MACROD2
CNVR_833_chr13	13	15257566	15370798	113.232	rs268287646	rs268287644	3	1	Loss		CELF2
CNVR_834_chr13	13	15542784	15672395	129.611	rs268287639	rs268287635	5	2	Loss		USP6NL
CNVR_837_chr13	13	24195609	24267920	72.311	rs268256157	rs268256159	3	24	Gain	CNVR466	KIAA1217
CNVR_838_chr13	13	33187136	33268944	81.808	rs268253866	rs268253868	3	10	Loss	CNVR433	ZEB1
CNVR_840_chr13	13	34815065	34897707	82.642	rs268238240	rs268238238	3	2	Loss		LOC102188781
CNVR_841_chr13	13	36365236	36449428	84.192	rs268258240	rs268258239	3	1	Loss	CNVR920	RAB18
CNVR_842_chr13	13	36449428	36556975	107.547	rs268258239	rs268258237	3	2	Gain	CNVR920	PTCHD3,LOC102178183
CNVR_845_chr13	13	40227632	40496988	269.356	rs268264705	rs268264699	7	1	Gain		PAX1
CNVR_850_chr13	13	57271374	57378168	106.794	rs268283280	rs268283278	4	1	Loss		RAB22A,VAPB,LOC102191534
CNVR_852_chr13	13	63229556	63340917	111.361	rs268286788	rs268286785	4	249	Gain	CNVR4	ASIP,AHCY
CNVR_856_chr13	13	66096055	66299076	203.021	rs268238395	rs268238390	6	13	Loss	CNVR798	CTNNBL1
CNVR_860_chr13	13	76340113	76437334	97.221	rs268241460	rs268263616	4	1	Loss		PREX1
CNVR_862_chr14	14	529231	602760	73.529	rs268281304	rs268281306	3	10	Gain	CNVR47	COL14A1
CNVR_863_chr14	14	730230	839871	109.641	rs268281309	rs268281311	4	3	Gain	CNVR47	DEPTOR
CNVR_865_chr14	14	2003900	2071197	67.297	rs268284800	rs268284802	3	4	Loss	CNVR727
CNVR_866_chr14	14	2071197	2136404	65.207	rs268284802	rs268284804	3	1	Loss	CNVR727
CNVR_867_chr14	14	2947960	3059749	111.789	rs268238483	rs268238480	4	17	Loss	CNVR551
CNVR_871_chr14	14	12091524	12230926	139.402	rs268287730	rs268287734	5	10	Loss		GEM,CDH17
CNVR_874_chr14	14	13886310	14029696	143.386	rs268286658	rs268286661	4	4	Loss
CNVR_877_chr14	14	22688179	22859205	171.026	rs268243952	rs268243955	4	7	Gain/Loss	CNVR924	LOC106502852,ZFPM2
CNVR_883_chr14	14	26164130	26259989	95.859	rs268234970	rs268234972	3	13	Loss	CNVR53	EMC2
CNVR_885_chr14	14	29164585	29348967	184.382	rs268254544	rs268254539	6	9	Loss	CNVR16
CNVR_888_chr14	14	32129718	32954196	824.478	rs268283182	rs268283200	19	1	Loss	CNVR49
CNVR_890_chr14	14	34061639	34200640	139.001	rs268283223	rs268283226	4	9	Loss	CNVR729
CNVR_891_chr14	14	39453596	39678168	224.572	rs268284426	rs268284420	7	10	Loss
CNVR_893_chr14	14	40410165	40641883	231.718	rs268243239	rs268243234	6	3	Loss	CNVR150	LOC102181796
CNVR_894_chr14	14	40457557	41602580	1145.02	rs268243238	rs268243213	26	1	Loss	CNVR150
CNVR_908_chr14	14	75166790	75412197	245.407	rs268253892	rs268253897	6	15	Loss
CNVR_909_chr14	14	75888374	75988817	100.443	rs268253908	rs268253911	4	44	Loss
CNVR_913_chr14	14	79478364	79601900	123.536	rs268252118	rs268252121	4	10	Gain	CNVR71	GPR20,MROH5,PTP4A3
CNVR_918_chr14	14	85115932	85384843	268.911	rs268266675	rs268266669	7	3	Loss	CNVR62
CNVR_919_chr14	14	86223277	86337426	114.149	rs268251812	rs268287624	3	1	Loss
CNVR_923_chr14	14	86934545	87114848	180.303	rs268278545	rs268278541	5	6	Loss
CNVR_927_chr15	15	415871	479510	63.639	rs268251475	rs268251473	3	1	Loss		LOC102171358,TCN1,GIF
CNVR_934_chr15	15	3836870	3952487	115.617	rs268246129	rs268264767	4	26	Gain	CNVR43	LOC102184269,LOC102183988,LOC102183711,LOC102177737,LOC106501864
CNVR_935_chr15	15	4294774	4400019	105.245	rs268246738	rs268282010	3	16	Gain	CNVR43	LOC102185741,LOC102190875,LOC102171357,LOC102171084,LOC108637624,LOC108637625,LOC102183417,LOC108637623,LOC102190601
CNVR_939_chr15	15	12926995	13118343	191.348	rs268289452	rs268289455	4	7	Loss	CNVR185
CNVR_943_chr15	15	29439337	29544343	105.006	rs268234799	rs268234797	3	6	Loss		PPME1,C2CD3
CNVR_944_chr15	15	29781069	29907730	126.661	rs268234793	rs268234790	4	5	Loss		RAB6A,PLEKHB1
CNVR_946_chr15	15	34972358	35103720	131.362	rs268249438	rs268290042	4	12	Gain	CNVR333	LOC102181293,LOC102169612,LOC102169034,LOC102184641,LOC102168750,LOC102183807,LOC102184357
CNVR_947_chr15	15	35959271	36123766	164.495	rs268284097	rs268290064	6	88	Gain/Loss	CNVR242	LOC102175225,LOC108633278
CNVR_949_chr15	15	36177622	36320823	143.201	rs268284095	rs268284093	4	31	Loss		LOC102184922,LOC106502890
CNVR_950_chr15	15	42024708	42144212	119.504	rs268254585	rs268292080	4	20	Loss		PARVA
CNVR_955_chr15	15	55705402	55796131	90.729	rs268238266	rs268238268	3	1	Loss
CNVR_956_chr15	15	55929598	56091786	162.188	rs268238271	rs268238275	5	6	Loss
CNVR_958_chr15	15	56765744	56951826	186.082	rs268238290	rs268238294	5	14	Loss	CNVR134
CNVR_960_chr15	15	57612235	57807514	195.279	rs268238309	rs268238313	5	5	Loss		ZBTB16
CNVR_962_chr15	15	60807707	60976285	168.578	rs268258911	rs268258915	5	6	Loss		C15H11orf53
CNVR_963_chr15	15	65692821	65771699	78.878	rs268287763	rs268287765	3	7	Loss		GUCY1A2
CNVR_964_chr15	15	69173246	69261887	88.641	rs268239611	rs268239613	3	1	Gain	CNVR730
CNVR_968_chr15	15	71409807	71543017	133.21	rs268284856	rs268284859	4	23	Loss	CNVR64
CNVR_970_chr15	15	72124753	72202844	78.091	rs268246760	rs268246762	3	6	Loss	CNVR803
CNVR_972_chr15	15	72871129	73074723	203.594	rs268256590	rs268233288	5	16	Loss	CNVR187	LOC108637685
CNVR_980_chr15	15	81371836	81825592	453.756	rs268262326	rs268248805	10	9	Gain/Loss	CNVR42	LOC102183889, NANOG,LOC102183344,LOC102188423,LOC102188152,LOC102187877,LOC102187333
CNVR_985_chr16	16	6373539	6539782	166.243	rs268285207	rs268285202	4	2	Loss
CNVR_986_chr16	16	6656175	6821467	165.292	rs268285199	rs268285196	4	6	Loss
CNVR_988_chr16	16	8586801	8638832	52.031	rs268256594	rs268252451	3	2	Loss	CNVR251
CNVR_989_chr16	16	9632649	9753840	121.191	rs268264658	rs268264660	3	5	Gain	CNVR434
CNVR_990_chr16	16	12263582	12357195	93.613	rs268262107	rs268237928	3	1	Loss
CNVR_991_chr16	16	12263582	12787938	524.356	rs268262107	rs268237937	11	1	Loss
CNVR_992_chr16	16	12388479	12456012	67.533	rs268237929	rs268237931	3	1	Loss
CNVR_994_chr16	16	14500095	14782420	282.325	rs268290117	rs268290110	8	5	Gain/Loss	CNVR383
CNVR_995_chr16	16	16605446	16704727	99.281	rs268253521	rs268253518	4	5	Loss	CNVR246
CNVR_1001_chr16	16	28745382	28806098	60.716	rs268249974	rs268249976	3	2	Loss	CNVR245	CDC42BPA
CNVR_1003_chr16	16	30772608	30925416	152.808	rs268287455	rs268287459	5	4	Loss	CNVR805	EFCAB2
CNVR_1004_chr16	16	30925416	31139981	214.565	rs268287459	rs268287463	6	2	Loss		HNRNPU,LOC102187069,DESI2,C16H1orf101
CNVR_1005_chr16	16	31506679	31580375	73.696	rs268287471	rs268287473	3	4	Loss
CNVR_1006_chr16	16	31506679	32171536	664.857	rs268287471	rs268287486	16	1	Loss		ZBTB18,AKT3,SDCCAG8
CNVR_1009_chr16	16	32929239	33001578	72.339	rs268287503	rs268287505	3	7	Loss		PLD5
CNVR_1011_chr16	16	33221254	33356557	135.303	rs268287510	rs268287513	4	1	Loss		PLD5
CNVR_1025_chr16	16	73163222	73233607	70.385	rs268284249	rs268284251	3	31	Loss
CNVR_1026_chr16	16	73381790	73506969	125.179	rs268284255	rs268260126	4	3	Loss
CNVR_1028_chr16	16	74883169	74965613	82.444	rs268260157	rs268260159	3	2	Loss	CNVR103	CRB1
CNVR_1034_chr17	17	4588060	4647907	59.847	rs268258006	rs268258004	3	30	Loss
CNVR_1036_chr17	17	14300826	14698729	397.903	rs268238890	rs268238882	9	5	Loss		SUDS3,TAOK3
CNVR_1037_chr17	17	14603408	14698729	95.321	rs268238884	rs268238882	3	5	Loss
CNVR_1038_chr17	17	14872392	15050175	177.783	rs268238878	rs268238874	5	2	Loss		SRRM4
CNVR_1043_chr17	17	30505636	30676592	170.956	rs268282092	rs268284369	5	2	Loss		RXFP1
CNVR_1045_chr17	17	31991345	32137921	146.576	rs268284339	rs268284335	5	8	Loss	CNVR934
CNVR_1047_chr17	17	32963281	33060950	97.669	rs268289721	rs268289718	4	1	Loss	CNVR554
CNVR_1049_chr17	17	38140082	38580116	440.034	rs268267660	rs268267671	12	2	Gain	CNVR284
CNVR_1053_chr17	17	47046516	47134547	88.031	rs268254307	rs268254309	3	3	Loss
CNVR_1057_chr17	17	56803180	56919881	116.701	rs268264836	rs268246990	3	1	Gain	CNVR155
CNVR_1058_chr17	17	59101272	59249949	148.677	rs268286975	rs268286979	5	27	Loss		SLC10A7
CNVR_1061_chr17	17	60376067	60912972	536.905	rs268287005	rs268287016	12	13	Loss	CNVR1	TMEM184C,PRMT9,NR3C2,ARHGAP10
CNVR_1064_chr17	17	67488771	67558541	69.77	rs268273963	rs268285047	3	5	Loss		DCHS2
CNVR_1067_chr17	17	68458106	68591741	133.635	rs268253066	rs268253064	3	30	Gain	CNVR218
CNVR_1068_chr17	17	68591741	68695194	103.453	rs268253064	rs268260039	4	2	Loss	CNVR218
CNVR_1072_chr18	18	6950135	7128475	178.34	rs268253783	rs268253779	5	3	Gain/Loss	CNVR642	WWOX
CNVR_1075_chr18	18	7662407	7865369	202.962	rs268253767	rs268260642	5	3	Loss		MAF
CNVR_1078_chr18	18	15363949	15464429	100.48	rs268274207	rs268260774	4	30	Gain	CNVR133	CDT1,TRAPPC2L,PABPN1L,PIEZO1,APRT,GALNS,CBFA2T3
CNVR_1080_chr18	18	18036859	18130972	94.113	rs268267139	rs268267137	3	1	Loss		CYLD
CNVR_1081_chr18	18	21894816	22065752	170.936	rs268291124	rs268291121	4	15	Loss	CNVR806	DNAJA2,GPT2,LOC108637964
CNVR_1083_chr18	18	26951243	27075431	124.188	rs268247323	rs268247325	3	4	Gain		ADGRG1,DRC7,KATNB1,KIFC3,ADGRG3
CNVR_1084_chr18	18	27930474	29559861	1629.39	rs268247340	rs268247380	41	5	Loss
CNVR_1088_chr18	18	34781936	34918419	136.483	rs268255117	rs268255114	4	5	Loss		LOC102173770
CNVR_1094_chr18	18	46151140	46247348	96.208	rs268266832	rs268266830	3	11	Gain		LOC102191166,LOC102190903,LOC108638062,LOC102190345
CNVR_1097_chr18	18	51159270	51287918	128.648	rs268254091	rs268254088	3	2	Gain	CNVR646	LOC108633257,LOC108638071,LOC108633327
CNVR_1099_chr18	18	52302779	52692708	389.929	rs268283980	rs268273183	9	8	Gain		LOC108637988,LOC108633280,CXCL17,CD177,TEX101,LOC108638072,LOC102182822,LYPD3,LOC106501782,LOC102180695,LOC102180959,LOC102181983,LOC102182532,LOC102182531,LOC102182823,LOC102180421,LOC108637990
CNVR_1100_chr18	18	55633190	55746179	112.989	rs268251299	rs268251301	3	1	Loss		GLTSCR2,CRX,GLTSCR1,EHD2,SEPW1
CNVR_1101_chr18	18	55684910	55917661	232.751	rs268251300	rs268251305	6	1	Loss		GLTSCR2,CRX,BSPH1,CABP5,LOC102181069,LOC108633179,ELSPBP1,LIG1,SEPW1
CNVR_1105_chr18	18	59459824	59539005	79.181	rs268263957	rs268246001	4	49	Gain		LOC106503894
CNVR_1107_chr18	18	59883935	60091268	207.333	rs268262207	rs268289919	5	53	Gain		LOC108638024,LOC108638080
CNVR_1110_chr18	18	60915684	61102855	187.171	rs268285889	rs268285893	5	4	Gain		LOC102191318,LOC102191511
CNVR_1114_chr18	18	62766852	63006165	239.313	rs268253447	rs268283848	5	169	Gain/Loss		LOC102191827,LOC102169326,LOC108633258,LOC102191076,LOC102169619,LOC102183956
CNVR_1116_chr18	18	64329796	64433530	103.734	rs268234652	rs268262295	5	75	Gain/Loss		LOC102168342,LOC108638096,LOC108638053,LOC106503874,LOC102190217
CNVR_1117_chr18	18	64980463	65038336	57.873	rs268251254	rs268251256	3	2	Loss	CNVR61	NLRP8,ZNF787,NLRP5
CNVR_1118_chr18	18	65038336	65168625	130.289	rs268251256	rs268251259	4	6	Loss	CNVR61	LOC108638123,LOC102191077,LOC102169898,LOC108638124,ZNF444,ZNF667
CNVR_1122_chr19	19	5915782	5993595	77.813	rs268289330	rs268289328	3	22	Gain/Loss	CNVR106	LOC102182253,LOC102182534
CNVR_1127_chr19	19	9740541	9843693	103.152	rs268287050	rs268287053	4	5	Loss		SKA2,PRR11,SMG8,GDPD1
CNVR_1128_chr19	19	9740541	10176153	435.612	rs268287050	rs268287059	11	10	Loss		SKA2,PRR11,SMG8,DHX40,GDPD1,YPEL2
CNVR_1129_chr19	19	10049273	10321740	272.467	rs268287056	rs268287062	8	33	Loss		PTRH2,DHX40,CLTC,VMP1
CNVR_1132_chr19	19	14919165	15037976	118.811	rs268234716	rs268234713	4	1	Loss	CNVR437
CNVR_1133_chr19	19	15037976	15171846	133.87	rs268234713	rs268234710	4	2	Loss		TMEM132E
CNVR_1134_chr19	19	15171846	15357110	185.264	rs268234710	rs268234705	6	6	Loss
CNVR_1135_chr19	19	17371808	17510648	138.84	rs268291848	rs268249187	4	1	Loss		C19H17orf75,PSMD11,ZNF207,RHBDL3
CNVR_1137_chr19	19	19035384	19078487	43.103	rs268257077	rs268253950	3	22	Gain/Loss		LOC102186681
CNVR_1142_chr19	19	23770976	23897975	126.999	rs268263663	rs268249029	4	16	Loss		LOC102181533,LOC102182064,LOC102182341,LOC102183177,LOC102183450,LOC102183723,LOC102184552,LOC102179759,LOC108638211
CNVR_1151_chr19	19	36747881	37075734	327.853	rs268288229	rs268288223	7	2	Loss		PHOSPHO1,GNGT2,NGFR,PHB,ZNF652,ABI3,B4GALNT2
CNVR_1154_chr19	19	37392673	37634643	241.97	rs268288216	rs268288210	7	24	Loss		HOXB13,HOXB8,HOXB6,HOXB5,HOXB2,HOXB1,TTLL6,HOXB9,HOXB7,HOXB3
CNVR_1156_chr19	19	38325658	38448777	123.119	rs268288194	rs268288191	4	1	Loss		TBX21,TBKBP1,KPNB1
CNVR_1157_chr19	19	38448777	38614863	166.086	rs268288191	rs268288187	5	20	Loss	CNVR441	MRPL45,NPEPPS
CNVR_1160_chr19	19	48288770	48530383	241.613	rs268254206	rs268254212	7	6	Loss	CNVR327	DDX5,LOC108638215,CEP95,KPNA2,SMURF2
CNVR_1161_chr19	19	48607177	48893402	286.225	rs268254213	rs268254217	7	4	Loss		BPTF,NOL11,PITPNC1
CNVR_1163_chr19	19	49784255	49914364	130.109	rs268254236	rs268254238	3	3	Gain/Loss		SECTM1,LOC102176915,LOC108638312
CNVR_1166_chr19	19	61330024	61768638	438.614	rs268237075	rs268237084	11	5	Gain	CNVR17	LOC108638219,APOH,AXIN2,CEP112
CNVR_1168_chr20	20	713118	843377	130.259	rs268253957	rs268253954	4	25	Loss	CNVR810	SLIT3
CNVR_1171_chr20	20	8300882	8370993	70.111	rs268288899	rs268288901	3	21	Loss
CNVR_1174_chr20	20	25746994	25833272	86.278	rs268257818	rs268257820	3	3	Loss
CNVR_1176_chr20	20	26706340	27073802	367.462	rs268257838	rs268257846	9	9	Loss	CNVR556, CNVR948
CNVR_1178_chr20	20	27198225	27298495	100.27	rs268257848	rs268257851	4	2	Loss
CNVR_1181_chr20	20	39629006	39783417	154.411	rs268249676	rs268249672	5	1	Loss	CNVR350	AMACR,SLC45A2,C1QTNF3
CNVR_1183_chr20	20	43050436	43303806	253.37	rs268278043	rs268278038	6	5	Loss	CNVR316
CNVR_1187_chr20	20	46796310	47015920	219.61	rs268282782	rs268247181	6	3	Gain	CNVR77
CNVR_1189_chr20	20	54030898	54200542	169.644	rs268258329	rs268258333	5	5	Loss	CNVR334
CNVR_1192_chr21	21	14692	99614	84.922	rs268234677	rs268234675	3	45	Gain	CNVR438
CNVR_1194_chr21	21	6341147	6441780	100.633	rs268257433	rs268257431	3	18	Loss		LOC108638450
CNVR_1197_chr21	21	11380697	14443259	3062.56	rs268282069	rs268256231	76	1	Gain	CNVR953	RGMA,ST8SIA2,MCTP2,CHD2,SLCO3A1,FAM174B
CNVR_1199_chr21	21	18998600	19130799	132.199	rs268270915	rs268264489	4	44	Gain	CNVR236	LOC108638488,LOC102175848,LOC102176116,LOC108638532,LOC102174020
CNVR_1201_chr21	21	21570388	21686673	116.285	rs268283143	rs268283141	3	1	Loss		ZSCAN2,NMB,WDR73,ZNF592,SEC11A
CNVR_1207_chr21	21	31114727	31195099	80.372	rs268260909	rs268260911	3	1	Loss		ISL2,ETFA,SCAPER
CNVR_1211_chr21	21	33878674	33956209	77.535	rs268257293	rs268257291	3	6	Loss		ISLR,STRA6
CNVR_1212_chr21	21	34258224	34319124	60.9	rs268265525	rs268254332	3	5	Gain		LOC102168343,LOC102176598
CNVR_1214_chr21	21	36263608	36427404	163.796	rs268243845	rs268243842	4	15	Gain/Loss		NOVA1
CNVR_1220_chr21	21	50678241	50773286	95.045	rs268251197	rs268251195	3	16	Loss		LRFN5
CNVR_1221_chr21	21	51801839	51904908	103.069	rs268247725	rs268247727	3	3	Loss	CNVR305
CNVR_1226_chr21	21	58486751	58555732	68.981	rs268257651	rs268257653	3	1	Loss		SERPINA11,SERPINA14
CNVR_1227_chr21	21	66457848	66742407	284.559	rs268289212	rs268289207	7	1	Loss	CNVR63	ANKRD9,RCOR1,TECPR2
CNVR_1229_chr21	21	67096737	67119420	22.683	rs268271689	rs268264131	3	421	Gain	CNVR63	TNFAIP2,LOC108638483
CNVR_1241_chr22	22	19561647	19706843	145.196	rs268282394	rs268282391	4	3	Loss
CNVR_1244_chr22	22	23975169	24167097	191.928	rs268286961	rs268286957	5	16	Loss	CNVR956
CNVR_1248_chr22	22	27429230	27501519	72.289	rs268255218	rs268255216	3	3	Loss
CNVR_1261_chr23	23	20081299	20294614	213.315	rs268273861	rs268253741	5	4	Loss	CNVR459	LOC102172502,LOC102172223,LOC102181112,LOC102180842,LOC102181943,LOC102182215,LOC102169865,LOC108633423,LOC102185355,LOC102184516
CNVR_1265_chr23	23	21360156	21493150	132.994	rs268253183	rs268257639	4	10	Gain/Loss	CNVR670	LOC108633459,LOC108633460,LOC108633462,LOC102188814
CNVR_1269_chr23	23	23226747	23270097	43.35	rs268248815	rs268279648	3	95	Gain
CNVR_1270_chr23	23	23393164	23454365	61.201	rs268278241	rs268254487	3	3	Loss	CNVR201	LOC102190745
CNVR_1271_chr23	23	23454365	23513453	59.088	rs268254487	rs268254486	4	44	Gain/Loss	CNVR201	LOC102179937
CNVR_1277_chr23	23	36114720	36201159	86.439	rs268290798	rs268290796	3	20	Loss		DNAH8
CNVR_1281_chr23	23	42906664	43024540	117.876	rs268246071	rs268246068	4	1	Loss	CNVR708
CNVR_1283_chr23	23	48557356	48834655	277.299	rs268269381	rs268269375	7	9	Gain	CNVR24	KHDRBS2
CNVR_1284_chr24	24	2812042	3059023	246.981	rs268286536	rs268286530	7	1	Loss	CNVR408
CNVR_1287_chr24	24	8370780	8484920	114.14	rs268239513	rs268239510	4	6	Gain		CCDC102B
CNVR_1297_chr24	24	26891290	26977533	86.243	rs268284837	rs268284835	3	17	Loss
CNVR_1302_chr24	24	29699692	29873723	174.031	rs268267313	rs268267309	5	1	Loss
CNVR_1303_chr24	24	33895390	33992690	97.3	rs268257404	rs268257401	4	14	Loss		RBBP8
CNVR_1307_chr24	24	39652719	39802599	149.88	rs268286157	rs268286160	4	1	Loss
CNVR_1309_chr24	24	51142703	51315081	172.378	rs268238507	rs268238511	5	1	Loss
CNVR_1311_chr24	24	56826630	56902132	75.502	rs268267126	rs268267128	3	5	Loss		ST8SIA3,ONECUT2
CNVR_1312_chr24	24	58294335	58357128	62.793	rs268239541	rs268239539	3	2	Loss		LOC102170388,SEC11C,LOC102174081
CNVR_1314_chr24	24	58622476	58704670	82.194	rs268239534	rs268254526	4	4	Gain		CCBE1
CNVR_1315_chr24	24	59199414	59685017	485.603	rs268265766	rs268290310	13	14	Loss	CNVR19	MC4R,LOC102176752
CNVR_1318_chr25	25	2748954	2819329	70.375	rs268260888	rs268260890	3	3	Loss		ZNF597,NAA60,C25H16orf90,CLUAP1
CNVR_1320_chr25	25	14511940	14582315	70.375	rs268287406	rs268287404	3	1	Loss
CNVR_1325_chr25	25	28064512	28195993	131.481	rs268245073	rs268291736	4	6	Loss	CNVR963	RABGEF1,TMEM248,SBDS
CNVR_1328_chr25	25	34027295	34166029	138.734	rs268262411	rs268247753	3	8	Gain/Loss		LOC102181832
CNVR_1330_chr25	25	39139431	39245747	106.316	rs268259238	rs268259239	3	6	Loss	CNVR109	RAC1,DAGLB,GRID2IP,KDELR2
CNVR_1343_chr26	26	22800771	22973300	172.529	rs268287222	rs268287215	4	1	Loss	CNVR969
CNVR_1344_chr26	26	22907643	23272759	365.116	rs268287217	rs268287209	8	4	Loss
CNVR_1345_chr26	26	24290858	24449877	159.019	rs268287184	rs268287180	5	4	Loss		SORCS1
CNVR_1346_chr26	26	24546338	24950230	403.892	rs268287177	rs268287142	11	7	Loss	CNVR226
CNVR_1347_chr26	26	24729767	25124254	394.487	rs268287137	rs268287146	10	22	Loss	CNVR226
CNVR_1349_chr26	26	25507248	25703901	196.653	rs268287155	rs268287160	6	9	Loss
CNVR_1350_chr26	26	25830899	25928634	97.735	rs268287163	rs268287164	3	4	Loss		SORCS3
CNVR_1356_chr26	26	35111415	35258622	147.207	rs268287592	rs268267284	5	6	Gain	CNVR203	LOC100861186,LOC102188304
CNVR_1357_chr26	26	40704992	40811982	106.99	rs268251494	rs268251491	4	1	Loss		ACTA2,STAMBPL1
CNVR_1360_chr26	26	44641785	44721086	79.301	rs268286762	rs268286764	3	1	Loss
CNVR_1361_chr26	26	45450237	45532276	82.039	rs268238570	rs268238568	3	3	Gain/Loss	CNVR352
CNVR_1362_chr26	26	45972051	46053499	81.448	rs268258971	rs268258969	3	2	Loss	CNVR149	PCDH15
CNVR_1365_chr26	26	48202832	48355055	152.223	rs268290734	rs268290731	4	2	Loss	CNVR368
CNVR_1366_chr26	26	48443072	48555315	112.243	rs268258572	rs268243009	3	85	Gain/Loss		LOC108634010,LOC106503891
CNVR_1370_chr27	27	167943	297870	129.927	rs268251856	rs268235283	5	46	Gain	CNVR23
CNVR_1374_chr27	27	10394189	10551308	157.119	rs268251210	rs268251206	5	2	Loss		IDO2
CNVR_1376_chr27	27	10656690	10830184	173.494	rs268251204	rs268260979	4	15	Loss		LOC108634067,ADAM18
CNVR_1378_chr27	27	14400254	14478852	78.598	rs268254811	rs268254813	3	18	Loss		UNC5D
CNVR_1383_chr27	27	18840355	19049768	209.413	rs268287316	rs268287320	5	2	Loss		SMIM18,RBPMS,GTF2E2
CNVR_1384_chr27	27	19821984	19909422	87.438	rs268287337	rs268287339	3	14	Loss
CNVR_1385_chr27	27	19996437	20121436	124.999	rs268287340	rs268287343	4	3	Loss	CNVR465	TNKS
CNVR_1386_chr27	27	20600587	20794598	194.011	rs268287354	rs268287359	6	3	Loss	CNVR710	MFHAS1
CNVR_1387_chr27	27	25332631	25473736	141.105	rs268258587	rs268258591	5	14	Loss	CNVR67	FGF20,MICU3
CNVR_1388_chr27	27	25741831	25892653	150.822	rs268258597	rs268258599	4	3	Gain		PDGFRL,SLC7A2
CNVR_1397_chr27	27	36489891	36579494	89.603	rs268262510	rs268262508	3	2	Loss
CNVR_1398_chr27	27	44514473	44641700	127.227	rs268291046	rs268248706	4	4	Gain/Loss	CNVR37
CNVR_1400_chr28	28	7450944	7528711	77.767	rs268238076	rs268238074	3	6	Loss
CNVR_1401_chr28	28	9768800	9825684	56.884	rs268276702	rs268269565	3	2	Gain
CNVR_1403_chr28	28	12301051	12489349	188.298	rs268271793	rs268271797	5	1	Loss		KCNMA1
CNVR_1411_chr28	28	24128943	24498237	369.294	rs268288349	rs268288356	8	17	Loss	CNVR101
CNVR_1412_chr28	28	25710920	25898227	187.307	rs268288385	rs268288389	6	19	Loss		REEP3
CNVR_1416_chr28	28	26739075	26864047	124.972	rs268238584	rs268238587	4	13	Loss
CNVR_1437_chr29	29	18181051	18407690	226.639	rs268286551	rs268286547	5	19	Loss		LOC102183041
CNVR_1439_chr29	29	20750865	20866464	115.599	rs268270637	rs268270634	4	11	Gain	CNVR382
CNVR_1441_chr29	29	21329542	21468237	138.695	rs268270624	rs268270621	4	1	Loss		SVIP,GAS2
CNVR_1446_chr29	29	31350789	31462125	111.336	rs268258537	rs268258534	4	13	Loss		FLI1
CNVR_1449_chr29	29	34976628	35787872	811.244	rs268284731	rs268284749	20	1	Loss		TMEM45B,NFRKB,ST14,ADAMTS8,PRDM10,APLP2,ZBTB44
CNVR_1450_chr29	29	35219551	35291740	72.189	rs268284736	rs268284738	3	1	Loss		TMEM45B
CNVR_1454_chr29	29	38274792	38514254	239.462	rs268260790	rs268260795	6	18	Gain/Loss	CNVR144	LOC102179463,PAG-3,LOC102182212
CNVR_1455_chr29	29	38874365	39083418	209.053	rs268256921	rs268256926	6	2	Gain	CNVR144	LOC102191315,PAG12
CNVR_1456_chr29	29	39199553	39305016	105.463	rs268256928	rs268256930	3	8	Gain/Loss		LOC102171858,LOC102169089,LOC102169373
CNVR_1458_chr29	29	45808908	45960691	151.783	rs268257687	rs268257685	3	5	Loss	CNVR51	SCT,IRF7,RASSF7,LRRC56,LOC108634208,HRAS,LOC102186937,CDHR5,PHRF1,RNH1,PTDSS2,LMNTD2
aThe CNVRs were matched to protein-coding genes annotated in the database from the National Center for Biotechnology Information (NCBI, https://www.ncbi.nlm.nih.gov) by using BEDTools v2.25.0 (https://bedtools.readthedocs.io/en/latest/index.html)
