# Supplementary material for: A genome-wide analysis of copy number variation in Murciano-Granadina goats
Source: Genet Sel Evol. 2020 Aug 8;52:44. doi: 10.1186/s12711-020-00564-4 (PMC7414533; doi:10.1186/s12711-020-00564-4)
Supplement: Supplementary file 3 — Additional file 3: Table S3. List of copy number variable genes detected in the current work and their concordance with those reported by Liu et al. [18]. [file 12711_2020_564_MOESM3_ESM.xlsx]

## Sheet: Sheet1
Additional file 3: Table S3 List of copy number variable genes detected in the current work and their concordance with those reported by Liu et al. [18]
Gene symbol	Chromosome	Start	End	Strand	Description	Liu et al.[18]a
ABCA13	4	112962167	113351640	+	ATP binding cassette subfamily A member 13	No
ABCB1	4	87488197	87590927	-	ATP binding cassette subfamily B member 1	No
ABCB4	4	87389241	87463691	-	ATP binding cassette subfamily B member 4	No
ABCB6	2	28642954	28650581	+	ATP binding cassette subfamily B member 6 (Langereis blood group)	No
ABI3	19	36993238	37002869	-	ABI family member 3	No
ACTA2	26	40710848	40728541	+	actin, alpha 2, smooth muscle, aorta	No
ACTR3	2	70670760	70724032	-	ARP3 actin related protein 3 homolog	No
ADAM18	27	10619569	10761329	-	ADAM metallopeptidase domain 18	No
ADAMTS20	5	36409817	36611393	+	ADAM metallopeptidase with thrombospondin type 1 motif 20	Yes
ADAMTS8	29	35745325	35763539	-	ADAM metallopeptidase with thrombospondin type 1 motif 8	No
ADGRA3	6	42406955	42536697	-	adhesion G protein-coupled receptor A3	No
ADGRG1	18	26945415	26990225	+	adhesion G protein-coupled receptor G1	No
ADGRG3	18	26993650	27018791	+	adhesion G protein-coupled receptor G3	No
ADGRL3	6	77255862	78201298	+	adhesion G protein-coupled receptor L3	Yes
AGR2	4	95221712	95234988	+	anterior gradient 2, protein disulphide isomerase family member	No
AGTR1	1	119056842	119109590	-	angiotensin II receptor type 1	No
AHCY	13	63264059	63279821	-	adenosylhomocysteinase	Yes
AKT3	16	31877151	32159430	+	AKT serine/threonine kinase 3	No
AMACR	20	39726943	39742410	+	alpha-methylacyl-CoA racemase	Yes
AMPD1	3	91946176	91968861	-	adenosine monophosphate deaminase 1	Yes
ANK2	6	12588065	13162373	-	ankyrin 2	No
ANKRD9	21	66515964	66518493	-	ankyrin repeat domain 9	Yes
ANKZF1	2	28626274	28632758	-	ankyrin repeat and zinc finger domain containing 1	No
AP4B1	3	91103643	91113968	-	adaptor related protein complex 4 beta 1 subunit	No
APBA1	8	45387893	45621142	-	amyloid beta precursor protein binding family A member 1	No
APELA	6	377032	401000	-	apelin receptor early endogenous ligand	Yes
APLP2	29	35499609	35562472	+	amyloid beta precursor like protein 2	No
APOH	19	61754612	61767273	-	apolipoprotein H	Yes
APRT	18	15415391	15418443	-	adenine phosphoribosyltransferase	Yes
ARGFX	1	65757489	65768493	+	arginine-fifty homeobox	No
ARHGAP10	17	60489929	60871416	+	Rho GTPase activating protein 10	Yes
ASIP	13	63228709	63249542	+	agouti signaling protein	Yes
ATG9A	2	28632935	28642413	+	autophagy related 9A	No
AXIN2	19	61364767	61392807	-	axin 2	No
B4GALNT2	19	37033454	37072446	-	beta-1,4-N-acetyl-galactosaminyltransferase 2	No
BCAS2	3	91839388	91852778	-	breast carcinoma amplified sequence 2	Yes
BCKDHB	9	7115440	7377326	+	branched chain keto acid dehydrogenase E1 subunit beta	No
BCL2L15	3	91090626	91097324	-	BCL2 like 15	No
BMP2K	6	93998082	94120365	+	BMP2 inducible kinase	No
BPTF	19	48571973	48705344	-	bromodomain PHD finger transcription factor	No
BSPH1	18	55854471	55862060	-	binder of sperm protein homolog 1	No
BST1	6	111156278	111184948	+	bone marrow stromal cell antigen 1	Yes
BZW2	4	95329507	95392670	-	basic leucine zipper and W2 domains 2	No
C15H11orf53	15	60808646	60813211	-	chromosome 15 C11orf53 homolog	No
C16H1orf101	16	31115654	31265825	-	chromosome 16 C1orf101 homolog	No
C19H17orf75	19	17468925	17481264	+	chromosome 19 C17orf75 homolog	No
C1QTNF3	20	39692808	39722718	+	C1q and tumor necrosis factor related protein 3	Yes
C25H16orf90	25	2784931	2787845	-	chromosome 25 C16orf90 homolog	No
C2CD3	15	29459721	29580411	+	C2 calcium dependent domain containing 3	No
C2H1orf64	2	59721	62985	+	chromosome 2 C1orf64 homolog	No
C3H1orf87	3	35039661	35123566	-	chromosome 3 C1orf87 homolog	No
C7H19orf60	7	104147258	104149927	+	chromosome 7 C19orf60 homolog	No
C9H6orf58	9	10920816	11035485	-	chromosome 9 C6orf58 homolog	No
CAB39	2	17092152	17190120	-	calcium binding protein 39	No
CABP5	18	55890640	55899531	-	calcium binding protein 5	No
CBFA2T3	18	15451405	15529169	-	CBFA2/RUNX1 translocation partner 3	Yes
CCBE1	24	58574650	58812786	-	collagen and calcium binding EGF domains 1	No
CCDC102B	24	8266081	8523691	-	coiled-coil domain containing 102B	No
CCDC146	4	76243977	76385584	+	coiled-coil domain containing 146	No
CCDC59	5	11687710	11694475	-	coiled-coil domain containing 59	Yes
CCSER1	6	33559344	35024683	-	coiled-coil serine rich protein 1	No
CD109	9	374763	513326	+	CD109 molecule	Yes
CD177	18	52560579	52571634	+	CD177 molecule	No
CD38	6	111268580	111322593	+	CD38 molecule	Yes
CDC42BPA	16	28515346	28819898	-	CDC42 binding protein kinase alpha	Yes
CDH17	14	12031235	12095865	-	cadherin 17	No
CDHR5	29	45820504	45827415	+	cadherin related family member 5	Yes
CDKL4	11	21346125	21400766	-	cyclin dependent kinase like 4	No
CDT1	18	15411023	15415232	+	chromatin licensing and DNA replication factor 1	Yes
CELF2	13	14934979	15489576	+	CUGBP, Elav-like family member 2	No
CENPJ	12	50233475	50278020	-	centromere protein J	No
CEP112	19	61429128	61744946	-	centrosomal protein 112	Yes
CEP128	10	10855690	11322643	+	centrosomal protein 128	No
CEP95	19	48297163	48334094	+	centrosomal protein 95	Yes
CHD2	21	13306697	13418752	-	chromodomain helicase DNA binding protein 2	No
CHN2	4	53262143	53602288	+	chimerin 2	No
CHTOP	3	103403168	103412805	+	chromatin target of PRMT1	No
CKS1B	3	104521516	104525441	+	CDC28 protein kinase regulatory subunit 1B	No
CLCC1	3	86108852	86143550	-	chloride channel CLIC like 1	No
CLCNKA	2	66130	93207	+	chloride voltage-gated channel Ka	Yes
CLDN20	9	79181683	79184398	+	claudin 20	No
CLTC	19	10224449	10293082	+	clathrin heavy chain	No
CLUAP1	25	2796879	2827047	+	clusterin associated protein 1	No
CNGA3	11	3525128	3563729	+	cyclic nucleotide gated channel alpha 3	No
CNPPD1	2	28684033	28688225	+	cyclin Pas1/PHO80 domain containing 1	No
CNTNAP2	4	8942914	11297756	-	contactin associated protein-like 2	Yes
CNTNAP5	2	59089676	60179617	-	contactin associated protein like 5	No
COG5	4	71695962	71978448	+	component of oligomeric golgi complex 5	No
COL12A1	9	1858101	1977318	-	collagen type XII alpha 1 chain	No
COL14A1	14	489696	717115	-	collagen type XIV alpha 1 chain	Yes
CRACR2A	5	105109929	105229097	+	calcium release activated channel regulator 2A	No
CRB1	16	74777595	74990769	+	crumbs 1, cell polarity complex component	Yes
CREB3L3	7	90675700	90687529	+	cAMP responsive element binding protein 3 like 3	No
CRLF1	7	104150240	104160916	-	cytokine receptor like factor 1	No
CRX	18	55739033	55750534	+	cone-rod homeobox	No
CSDE1	3	91990382	92025685	-	cold shock domain containing E1	Yes
CSN1S1	6	85978463	85995270	+	casein alpha s1	No
CTBP1	6	117118435	117143582	+	C-terminal binding protein 1	Yes
CTNNBL1	13	66178038	66339143	+	catenin beta like 1	No
CXCL17	18	52529011	52535683	-	C-X-C motif chemokine ligand 17	No
CYLD	18	18113247	18180385	-	CYLD lysine 63 deubiquitinase	No
DAGLB	25	39162611	39186390	-	diacylglycerol lipase beta	Yes
DAPK3	7	90504689	90517977	-	death associated protein kinase 3	No
DBX2	5	34828779	34865762	+	developing brain homeobox 2	No
DCHS2	17	67515393	67864477	-	dachsous cadherin-related 2	No
DCLRE1B	3	91114071	91122343	+	DNA cross-link repair 1B	No
DCST1	3	104571127	104587180	+	DC-STAMP domain containing 1	No
DCST2	3	104557106	104570819	-	DC-STAMP domain containing 2	No
DDC	4	115071265	115170771	-	dopa decarboxylase	No
DDX1	11	82410131	82441293	-	DEAD-box helicase 1	Yes
DDX5	19	48289313	48296775	-	DEAD-box helicase 5	Yes
DENND2C	3	91853738	91943286	-	DENN domain containing 2C	Yes
DEPTOR	14	776323	934705	-	DEP domain containing MTOR-interacting protein	Yes
DESI2	16	31064688	31107572	-	desumoylating isopeptidase 2	No
DHX40	19	10163967	10211696	+	DEAH-box helicase 40	No
DNAH8	23	35928125	36241097	-	dynein axonemal heavy chain 8	No
DNAJA2	18	21898882	21911765	+	DnaJ heat shock protein family (Hsp40) member A2	No
DNAJB2	2	28577805	28585359	-	DnaJ heat shock protein family (Hsp40) member B2	No
DNAJB3	3	7371517	7372824	+	DnaJ heat shock protein family (Hsp40) member B3	No
DNAJC3	12	13165067	13227384	-	DnaJ heat shock protein family (Hsp40) member C3	Yes
DOPEY1	9	10242498	10356899	+	dopey family member 1	No
DPP6	4	2979751	3954235	-	dipeptidyl peptidase like 6	No
DPYSL2	8	73547764	73663711	+	dihydropyrimidinase like 2	No
DRC7	18	27025007	27047430	+	dynein regulatory complex subunit 7	No
DZIP1	12	13258579	13307730	+	DAZ interacting zinc finger protein 1	Yes
ECHDC1	9	11218427	11275077	+	ethylmalonyl-CoA decarboxylase 1	No
EEF1A1	9	179927	186462	-	eukaryotic translation elongation factor 1 alpha 1	No
EEF2	7	90521523	90530393	-	eukaryotic translation elongation factor 2	No
EFCAB2	16	30735999	30855421	-	EF-hand calcium binding domain 2	No
EHD2	18	55659354	55677990	+	EH domain containing 2	No
ELOVL4	9	6911732	6952835	-	ELOVL fatty acid elongase 4	No
ELSPBP1	18	55874533	55886770	+	epididymal sperm binding protein 1	No
EMC2	14	26155094	26216570	+	ER membrane protein complex subunit 2	Yes
EPHA2	2	168062	194899	-	EPH receptor A2	Yes
ERBB4	2	35345195	36642350	+	erb-b2 receptor tyrosine kinase 4	Yes
ERG	1	150560007	150882038	-	ERG, ETS transcription factor	Yes
ETFA	21	31063411	31141145	-	electron transfer flavoprotein alpha subunit	No
EVC2	6	103860154	104017448	+	EvC ciliary complex subunit 2	No
EXOC6B	11	11494871	12200146	+	exocyst complex component 6B	No
FAM131C	2	93310	118428	-	family with sequence similarity 131 member C	Yes
FAM134A	2	28677118	28683194	-	family with sequence similarity 134 member A	No
FAM174B	21	13599442	13640347	+	family with sequence similarity 174 member B	No
FAM185A	4	76169088	76243735	-	family with sequence similarity 185 member A	No
FAM46A	9	8817980	8824992	-	family with sequence similarity 46 member A	No
FBXL13	4	75962891	76159764	+	F-box and leucine rich repeat protein 13	No
FBXO40	1	65766951	65787076	+	F-box protein 40	No
FER	7	2402979	2868538	-	FER tyrosine kinase	Yes
FGF20	27	25329577	25339636	-	fibroblast growth factor 20	Yes
FILIP1	9	2133407	2386513	-	filamin A interacting protein 1	No
FKBP8	7	104108074	104118328	-	FK506 binding protein 8	No
FLAD1	3	104527709	104533897	+	flavin adenine dinucleotide synthetase 1	No
FLI1	29	31369193	31509058	+	Fli-1 proto-oncogene, ETS transcription factor	No
GABRA1	7	36970126	37031158	-	gamma-aminobutyric acid type A receptor alpha1 subunit	No
GAD1	2	110670201	110709366	+	glutamate decarboxylase 1	No
GALNS	18	15418668	15434727	-	galactosamine (N-acetyl)-6-sulfatase	Yes
GALNT11	4	5283906	5338932	-	polypeptide N-acetylgalactosaminyltransferase 11	No
GAS2	29	21416449	21556322	-	growth arrest specific 2	No
GCFC2	11	43518809	43594785	+	GC-rich sequence DNA-binding factor 2	No
GDA	8	48163890	48299507	+	guanine deaminase	No
GDPD1	19	9819036	9868340	+	glycerophosphodiester phosphodiesterase domain containing 1	No
GEM	14	12150064	12163456	-	GTP binding protein overexpressed in skeletal muscle	No
GFPT2	7	107865583	107909989	-	glutamine-fructose-6-phosphate transaminase 2	Yes
GIF	15	464132	483135	+	gastric intrinsic factor	No
GIMAP1	4	6630485	6635139	-	GTPase, IMAP family member 1	No
GIMAP2	4	6637016	6638664	-	GTPase, IMAP family member 2	No
GIMAP8	4	7783431	7829256	-	GTPase, IMAP family member 8	No
GJA8	3	98792858	98794389	+	gap junction protein alpha 8	No
GLB1L	2	28618269	28626317	+	galactosidase beta 1 like	No
GLTSCR1	18	55579297	55654043	+	glioma tumor suppressor candidate region gene 1	No
GLTSCR2	18	55679631	55688518	+	glioma tumor suppressor candidate region gene 2	No
GNGT2	19	37003002	37007843	+	G protein subunit gamma transducin 2	No
GOLGB1	1	65826156	65906155	-	golgin B1	No
GORASP2	2	110759622	110790395	+	golgi reassembly stacking protein 2	No
GPHN	10	24055825	24607616	-	gephyrin	No
GPR171	1	116500533	116506942	+	G protein-coupled receptor 171	Yes
GPR20	14	79511453	79522168	-	G protein-coupled receptor 20	Yes
GPR22	4	71759431	71765488	-	G protein-coupled receptor 22	No
GPR39	2	71065420	71337156	+	G protein-coupled receptor 39	No
GPR55	2	17012406	17013648	+	G protein-coupled receptor 55	No
GPR87	1	116388306	116415760	+	G protein-coupled receptor 87	No
GPSM2	3	86056927	86108043	+	G-protein signaling modulator 2	No
GPT2	18	21939858	21972642	-	glutamic--pyruvic transaminase 2	No
GPX3	7	48112334	48120522	-	glutathione peroxidase 3	No
GRB10	4	115179298	115360459	-	growth factor receptor bound protein 10	No
GRID2IP	25	39218661	39244776	-	Grid2 interacting protein	Yes
GRIN3A	8	91134303	91337452	-	glutamate ionotropic receptor NMDA type subunit 3A	No
GTF2B	3	66152749	66184249	-	general transcription factor IIB	Yes
GTF2E2	27	18828517	18925912	+	general transcription factor IIE subunit 2	No
GUCY1A2	15	65571394	66033628	-	guanylate cyclase 1 soluble subunit alpha 2	No
HCLS1	1	65788737	65821820	-	hematopoietic cell-specific Lyn substrate 1	No
HIPK1	3	91142964	91199543	+	homeodomain interacting protein kinase 1	No
HJURP	3	7253797	7266899	+	Holliday junction recognition protein	No
HMGN3	9	6093946	6128301	-	high mobility group nucleosomal binding domain 3	No
HNRNPU	16	30943750	30953474	+	heterogeneous nuclear ribonucleoprotein U	No
HOXB1	19	37592071	37593510	+	homeobox B1	No
HOXB13	19	37426632	37428910	+	homeobox B13	No
HOXB2	19	37579938	37582882	+	homeobox B2	No
HOXB3	19	37551396	37576605	+	homeobox B3	No
HOXB5	19	37531585	37535277	+	homeobox B5	No
HOXB6	19	37523509	37530778	+	homeobox B6	No
HOXB7	19	37516394	37519480	+	homeobox B7	No
HOXB8	19	37512116	37515182	+	homeobox B8	No
HOXB9	19	37500993	37516020	+	homeobox B9	No
HRAS	29	45894564	45897458	+	HRas proto-oncogene, GTPase	Yes
HS6ST3	12	12248002	12966831	-	heparan sulfate 6-O-sulfotransferase 3	Yes
HSPB7	2	71991	75799	-	heat shock protein family B (small) member 7	Yes
HTR1B	9	4292991	4297279	-	5-hydroxytryptamine receptor 1B	No
IBTK	9	9302327	9402574	-	inhibitor of Bruton tyrosine kinase	No
IDO2	27	10480762	10549731	-	indoleamine 2,3-dioxygenase 2	No
IL13	7	88859199	88862094	+	interleukin 13	No
IL4	7	88878436	88886254	+	interleukin 4	No
ILF2	3	103435735	103442739	-	interleukin enhancer binding factor 2	No
IMPG1	9	2767684	2924733	-	interphotoreceptor matrix proteoglycan 1	No
INPP4A	11	3594857	3712133	+	inositol polyphosphate-4-phosphatase type I A	No
IRAK1BP1	9	5766131	5781303	+	interleukin 1 receptor associated kinase 1 binding protein 1	No
IRF7	29	45828394	45831518	+	interferon regulatory factor 7	Yes
IRS2	12	1636947	1667327	+	insulin receptor substrate 2	No
ISL2	21	31183226	31188962	+	ISL LIM homeobox 2	No
ISLR	21	33952530	33956333	-	immunoglobulin superfamily containing leucine rich repeat	No
ISPD	4	95600802	95969410	+	isoprenoid synthase domain containing	Yes
ITM2C	2	17046174	17060341	-	integral membrane protein 2C	No
ITPKA	10	66138462	66146811	-	inositol-trisphosphate 3-kinase A	No
KATNB1	18	27048145	27066352	+	katanin regulatory subunit B1	No
KCNIP4	6	40712243	42022427	-	potassium voltage-gated channel interacting protein 4	No
KCNJ15	1	150479082	150489041	+	potassium voltage-gated channel subfamily J member 15	Yes
KCNMA1	28	12259450	13028177	+	potassium calcium-activated channel subfamily M alpha 1	No
KCNN3	3	104241104	104411974	-	potassium calcium-activated channel subfamily N member 3	No
KDELR2	25	39189390	39205766	-	KDEL endoplasmic reticulum protein retention receptor 2	Yes
KEL	4	14325024	14372878	+	Kell blood group, metallo-endopeptidase	No
KHDRBS2	23	47872421	48672920	+	KH RNA binding domain containing, signal transduction associated 2	Yes
KIAA0408	9	11114881	11129500	+	KIAA0408 ortholog	No
KIAA1217	13	24251001	24783385	+	KIAA1217 ortholog	Yes
KIAA1841	11	43411369	43468576	+	KIAA1841 ortholog	No
KIF3A	7	88891761	88973815	-	kinesin family member 3A	Yes
KIFC3	18	27067338	27102354	-	kinesin family member C3	No
KMT2C	4	5019795	5278048	+	lysine methyltransferase 2C	Yes
KPNA2	19	48528082	48538223	-	karyopherin subunit alpha 2	No
KPNB1	19	38402865	38427203	-	karyopherin subunit beta 1	No
KXD1	7	104131402	104138929	+	KxDL motif containing 1	No
KYAT3	3	66210879	66277403	-	kynurenine aminotransferase 3	Yes
LCA5	9	6402835	6459566	-	LCA5, lebercilin	No
LEKR1	1	110131156	110330653	-	leucine, glutamate and lysine rich 1	No
LENEP	3	104533982	104535100	+	lens epithelial protein	No
LIG1	18	55903284	55929693	-	DNA ligase 1	No
LMNTD2	29	45870525	45876726	+	lamin tail domain containing 2	No
LOC100861186	26	35114998	35168795	+	cytochrome P450 2C31	No
LOC102168221	3	108024660	108088742	+	T-cell surface glycoprotein CD1b-2-like	No
LOC102168342	18	64348655	64355726	-	killer cell immunoglobulin-like receptor 2DL4	No
LOC102168343	21	34270458	34272564	-	mast cell protease 1A-like	No
LOC102168617	6	42894113	42895504	-	28S ribosomal protein S10, mitochondrial	No
LOC102168750	15	35051474	35052439	-	olfactory receptor 52N5	No
LOC102168836	11	92921245	92922277	-	olfactory receptor 1L8-like	No
LOC102169034	15	35021697	35022728	+	putative olfactory receptor 56B2	No
LOC102169089	29	39254300	39264694	-	pregnancy-associated glycoprotein 1-like	No
LOC102169111	11	92943135	92944064	-	olfactory receptor 1L8-like	No
LOC102169326	18	62789753	62796338	+	cationic amino acid transporter 3-like	No
LOC102169373	29	39296423	39305375	-	pregnancy-associated glycoprotein 1-like	No
LOC102169392	11	92952904	92953877	-	olfactory receptor 1L8-like	No
LOC102169612	15	34997773	34998726	+	putative olfactory receptor 56B2	No
LOC102169619	18	62991099	62998467	+	cationic amino acid transporter 3	No
LOC102169678	11	92960597	92961529	-	olfactory receptor 1L8-like	No
LOC102169865	23	20234933	20235862	+	olfactory receptor 2J3-like	No
LOC102169898	18	65104524	65107817	+	zinc finger and SCAN domain-containing protein 5B-like	No
LOC102169970	11	92974618	92975550	-	olfactory receptor 1L8-like	No
LOC102170144	3	66295144	66399229	-	guanylate-binding protein 1	No
LOC102170388	24	58328212	58329455	-	ceramide synthase 5	No
LOC102170599	5	97089255	97092663	-	basic proline-rich protein-like	No
LOC102170866	4	6864729	6871784	+	GTPase IMAP family member 4	No
LOC102171084	15	4346157	4347767	-	olfactory receptor 5D18	No
LOC102171357	15	4337337	4338285	-	olfactory receptor 5D13-like	No
LOC102171358	15	406579	416067	-	oocyte-secreted protein 1	No
LOC102171501	12	85872493	85900646	-	olfactory receptor 5W2-like	No
LOC102171786	4	6924556	7005122	+	GTPase IMAP family member 7-like	No
LOC102171858	29	39221498	39224404	-	pregnancy-associated glycoprotein 1-like	No
LOC102172223	23	20106967	20107899	+	olfactory receptor 2J3-like	No
LOC102172502	23	20090484	20091433	-	olfactory receptor 10C1-like	No
LOC102173333	1	68208537	68721718	+	kalirin	No
LOC102173709	3	7393566	7394676	-	UDP-glucuronosyltransferase 1-3	No
LOC102173738	6	25720055	25760484	+	alcohol dehydrogenase 4	No
LOC102173770	18	34908303	34908524	-	cytochrome c oxidase subunit 6C	No
LOC102173859	12	14620226	14800394	+	multidrug resistance-associated protein 4-like	No
LOC102174020	21	19115867	19120218	-	myeloid-associated differentiation marker-like	No
LOC102174081	24	58244734	58310370	+	nose resistant to fluoxetine protein 6	No
LOC102174264	3	66428433	66444806	-	guanylate-binding protein 5	No
LOC102175225	15	35981754	36003057	-	interferon-induced very large GTPase 1-like	No
LOC102175276	5	57803634	57804583	-	olfactory receptor 6C3-like	No
LOC102175369	5	57440239	57441195	-	olfactory receptor 6C2-like	No
LOC102175652	5	57469321	57470277	-	olfactory receptor 6C68-like	No
LOC102175848	21	19065177	19066613	-	myeloid-associated differentiation marker-like	No
LOC102176116	21	19080786	19081634	-	myeloid-associated differentiation marker	No
LOC102176321	10	77787593	77789639	-	double homeobox protein 4-like protein 4	No
LOC102176400	5	57882106	57883050	+	olfactory receptor 6C3-like	No
LOC102176500	5	57543036	57543971	-	olfactory receptor 6C65-like	No
LOC102176598	21	34289181	34299328	-	mast cell protease 3	No
LOC102176752	24	59428926	59498306	+	glutamate decarboxylase 1-like	No
LOC102176915	19	49831617	49834228	+	secreted and transmembrane protein 1-like	No
LOC102177036	5	57580009	57580947	+	olfactory receptor 6C1-like	No
LOC102177153	6	25862099	25890450	+	alcohol dehydrogenase 6	No
LOC102177219	5	57905066	57906004	-	olfactory receptor 6C1-like	No
LOC102177737	15	3912701	3913639	+	olfactory receptor 8H1-like	No
LOC102177789	12	13143	247711	-	multidrug resistance-associated protein 4-like	No
LOC102177846	2	28609593	28613385	+	tubulin alpha-4A chain	No
LOC102178046	5	57958919	57959860	-	olfactory receptor 6C1-like	No
LOC102178119	2	28592731	28598711	-	tubulin alpha-1D chain	No
LOC102178148	5	57633162	57634100	+	olfactory receptor 6C70-like	No
LOC102178183	13	36499878	36551311	-	ankyrin repeat domain-containing protein 26-like	No
LOC102178334	5	57969544	57970482	-	olfactory receptor 6C3-like	No
LOC102178352	9	73913097	73914498	+	NKG2D ligand 1-like	No
LOC102178606	5	58020389	58021346	+	olfactory receptor 6C3-like	No
LOC102178706	5	57665504	57666439	-	olfactory receptor 6C76	No
LOC102178887	5	58046718	58047668	+	olfactory receptor 6C3-like	No
LOC102179463	29	38334697	38342812	+	protein phosphatase 1A-like	No
LOC102179751	12	15677217	16285029	-	multidrug resistance-associated protein 4-like	No
LOC102179759	19	23769036	23776161	+	olfactory receptor 1P1-like	No
LOC102179937	23	23512427	23517052	+	SLA class II histocompatibility antigen, DQ haplotype D alpha chain	No
LOC102180421	18	52297528	52305332	-	carcinoembryonic antigen-related cell adhesion molecule 3-like	No
LOC102180455	4	55536553	55861564	-	calcium/calmodulin-dependent 3',5'-cyclic nucleotide phosphodiesterase 1C	No
LOC102180474	6	42683959	42812160	+	cytosolic beta-glucosidase	No
LOC102180572	5	58176938	58178005	-	olfactory receptor 2AP1-like	No
LOC102180583	12	15280305	15451983	-	multidrug resistance-associated protein 4-like	No
LOC102180663	7	99125018	99171269	-	adhesion G protein-coupled receptor E2	No
LOC102180695	18	52346549	52363003	+	carcinoembryonic antigen-related cell adhesion molecule 7	No
LOC102180830	5	58233544	58234485	+	olfactory receptor 10C1-like	No
LOC102180841	12	15487158	15656226	-	multidrug resistance-associated protein 4-like	No
LOC102180842	23	20186087	20187049	-	olfactory receptor 10C1-like	No
LOC102180934	3	66484089	66505251	-	guanylate-binding protein 6-like	No
LOC102180959	18	52371077	52386519	-	carcinoembryonic antigen-related cell adhesion molecule 7	No
LOC102181069	18	55770656	55783906	-	bile salt sulfotransferase	No
LOC102181102	5	58238660	58239586	+	olfactory receptor 10C1	No
LOC102181111	12	15049921	15240447	-	multidrug resistance-associated protein 4-like	No
LOC102181112	23	20153148	20154098	-	olfactory receptor 10C1-like	No
LOC102181187	4	14251007	14251952	+	olfactory receptor 9A4-like	No
LOC102181293	15	34980507	34981482	+	olfactory receptor 52N4	No
LOC102181370	5	58274439	58275386	-	olfactory receptor 12-like	No
LOC102181470	4	14220653	14221593	+	olfactory receptor 9A4-like	No
LOC102181491	5	99181486	99240651	-	antigen WC1.1-like	No
LOC102181533	19	23787012	23787967	+	olfactory receptor 1P1-like	No
LOC102181554	3	66332613	66361100	-	guanylate-binding protein 4	No
LOC102181590	7	98983641	98984672	+	olfactory receptor 7G2-like	No
LOC102181659	5	58299393	58300373	+	olfactory receptor 9K2-like	No
LOC102181752	4	14112009	14123003	-	prolactin-inducible protein homolog	No
LOC102181796	14	40416309	40417969	+	acetyl-CoA acetyltransferase, cytosolic-like	No
LOC102181832	25	33973371	35136850	+	NADPH--cytochrome P450 reductase	No
LOC102181931	5	58328465	58329466	+	olfactory receptor 9K2-like	No
LOC102181943	23	20199978	20200904	+	olfactory receptor 2J3-like	No
LOC102181948	7	58189931	58190314	-	up-regulated during skeletal muscle growth protein 5	No
LOC102181983	18	52443636	52473214	-	carcinoembryonic antigen-related cell adhesion molecule 21	No
LOC102182064	19	23818558	23819517	-	olfactory receptor 3A2	No
LOC102182122	7	99002072	99003052	-	olfactory receptor 7E24-like	No
LOC102182197	4	14091915	14098524	-	prolactin-inducible protein homolog	No
LOC102182212	29	38399599	38419795	+	pregnancy-associated glycoprotein 1-like	No
LOC102182215	23	20220504	20221458	-	olfactory receptor 10C1-like	No
LOC102182222	7	58175915	58178867	-	protocadherin beta-18-like	No
LOC102182253	19	5929084	5962183	+	phosphatidylcholine transfer protein-like	No
LOC102182304	9	74199868	74209156	+	NKG2D ligand 1-like	No
LOC102182341	19	23827954	23828913	-	olfactory receptor 3A1	No
LOC102182384	5	58216253	58217203	-	olfactory receptor 10A7	No
LOC102182402	7	99015119	99016072	-	olfactory receptor 7E24-like	No
LOC102182482	5	58373448	58374438	+	olfactory receptor 9K2-like	No
LOC102182531	18	52607388	52611274	+	seminal plasma protein BSP-30 kDa-like	No
LOC102182532	18	52503620	52514748	-	carcinoembryonic antigen-related cell adhesion molecule 6-like	No
LOC102182534	19	5965696	6032946	+	phosphatidylcholine transfer protein	No
LOC102182674	5	58412381	58413379	-	olfactory receptor 9K2-like	No
LOC102182822	18	52633669	52637372	+	seminal plasma protein PDC-109-like	No
LOC102182823	18	52621740	52625542	+	seminal plasma protein A3-like	No
LOC102182966	7	99034615	99035582	-	olfactory receptor 18-like	No
LOC102183041	29	18158574	18324597	+	glycerophosphodiester phosphodiesterase domain-containing protein 4-like	No
LOC102183177	19	23836458	23837411	-	olfactory receptor 3A1-like	No
LOC102183208	4	14181882	14182820	-	olfactory receptor 6V1	No
LOC102183344	15	81574451	81575383	-	olfactory receptor 4C16-like	No
LOC102183401	5	97967229	97983441	+	natural killer cells antigen CD94	No
LOC102183417	15	4399258	4400181	-	olfactory receptor 5W2-like	No
LOC102183450	19	23851071	23852018	+	putative olfactory receptor 3A4	No
LOC102183669	5	98006310	98010722	+	NKG2-A/NKG2-B type II integral membrane protein-like	No
LOC102183711	15	3884774	3885712	-	olfactory receptor 1052-like	No
LOC102183723	19	23858899	23859846	+	olfactory receptor 139	No
LOC102183807	15	35085085	35086047	+	olfactory receptor 52N2-like	No
LOC102183889	15	81519147	81520070	+	olfactory receptor 4C16-like	No
LOC102183941	5	98045605	98059043	+	NKG2-D type II integral membrane protein	No
LOC102183956	18	62887764	62914954	+	cationic amino acid transporter 3	No
LOC102183988	15	3850578	3851498	-	olfactory receptor 1052-like	No
LOC102184039	5	57490619	57491557	+	olfactory receptor 6C70-like	No
LOC102184269	15	3841497	3842432	-	olfactory receptor 1052-like	No
LOC102184357	15	35061010	35061975	-	olfactory receptor 52N1	No
LOC102184403	4	13524776	13575784	+	TRPM8 channel-associated factor 1	No
LOC102184497	4	6611099	6620273	-	GTPase IMAP family member 5-like	No
LOC102184516	23	20287564	20289511	-	putative olfactory receptor 2B3	No
LOC102184552	19	23891959	23892903	-	olfactory receptor-like protein DTMT	No
LOC102184641	15	35033361	35034320	+	putative olfactory receptor 56B2	No
LOC102184691	4	13496908	13497982	-	olfactory receptor-like protein OLF3	No
LOC102184922	15	36203719	36266654	-	interferon-induced very large GTPase 1	No
LOC102184973	4	13484460	13485413	-	olfactory receptor-like protein OLF3	No
LOC102185247	4	13453870	13454921	-	olfactory receptor-like protein OLF3	No
LOC102185355	23	20277760	20278704	-	olfactory receptor 2B11-like	No
LOC102185534	4	13409367	13410392	-	olfactory receptor 6B1	No
LOC102185549	12	14841211	15011641	-	multidrug resistance-associated protein 4	No
LOC102185741	15	4301587	4302522	+	olfactory receptor 5W2-like	No
LOC102185809	4	13369999	13370992	-	olfactory receptor 2A5-like	No
LOC102185892	12	14690572	14696879	+	NKG2D ligand 2-like	No
LOC102186088	4	13354819	13355748	-	olfactory receptor 2A25	No
LOC102186105	4	7628129	7632353	+	GTPase IMAP family member 4-like	No
LOC102186385	4	7655138	7661931	-	GTPase IMAP family member 6	No
LOC102186681	19	19067540	19072111	+	galectin-9B	No
LOC102186833	4	13469297	13470250	-	olfactory receptor-like protein OLF3	No
LOC102186937	29	45910100	45912959	-	uncharacterized LOC102186937	No
LOC102187069	16	30961315	30968346	-	cytochrome c oxidase protein 20 homolog	No
LOC102187103	4	13442920	13443855	-	olfactory receptor 2F1-like	No
LOC102187333	15	81768608	81769528	-	olfactory receptor 4A15-like	No
LOC102187372	4	13422802	13423743	-	olfactory receptor-like protein OLF3	No
LOC102187779	12	13426175	13636536	+	multidrug resistance-associated protein 4-like	No
LOC102187877	15	81687630	81688735	-	olfactory receptor 4A15-like	No
LOC102188152	15	81681821	81682747	-	olfactory receptor 140-like	No
LOC102188304	26	35237726	35284502	-	cytochrome P450 2C9	No
LOC102188370	3	98805726	98850775	+	Golgi pH regulator	No
LOC102188423	15	81668767	81671517	-	olfactory receptor 4C6-like	No
LOC102188497	7	58290745	58294536	-	protocadherin beta-4	No
LOC102188675	9	2057892	2063635	-	cytochrome c oxidase subunit 7A2, mitochondrial	No
LOC102188767	7	58277875	58280530	-	protocadherin beta-5	No
LOC102188781	13	34836001	34851030	-	lysozyme-like protein 1	No
LOC102188814	23	21484754	21522073	-	BOLA class I histocompatibility antigen, alpha chain BL3-7-like	No
LOC102189032	7	58258695	58269641	-	protocadherin beta-6	No
LOC102189582	7	58252977	58256172	-	protocadherin beta-17	No
LOC102190128	7	58220999	58223550	-	protocadherin beta-13-like	No
LOC102190217	18	64385520	64393074	-	putative killer cell immunoglobulin-like receptor like protein KIR3DP1	No
LOC102190288	3	7354005	7516433	-	UDP-glucuronosyltransferase 1-1	No
LOC102190345	18	46231460	46234193	-	wiskott-Aldrich syndrome protein family member 2	No
LOC102190572	3	34946177	34984573	-	cytochrome P450 2J2	No
LOC102190581	4	7849332	7854347	-	oocyte zinc finger protein XlCOF26	No
LOC102190601	15	4373565	4374579	+	olfactory receptor 5W2-like	No
LOC102190745	23	23378459	23394405	-	DLA class II histocompatibility antigen, DR-1 beta chain-like	No
LOC102190875	15	4321510	4322454	+	olfactory receptor 5W2-like	No
LOC102190903	18	46192365	46194564	+	androgen-binding protein homolog	No
LOC102190960	7	58170884	58174583	-	protocadherin beta-15	No
LOC102191076	18	62848761	62875781	+	cationic amino acid transporter 3-like	No
LOC102191077	18	65099326	65102297	+	zinc finger and SCAN domain-containing protein 5B-like	No
LOC102191166	18	46179526	46181072	-	major allergen I polypeptide chain 1-like	No
LOC102191315	29	38964873	38972803	-	pregnancy-associated glycoprotein 1-like	No
LOC102191318	18	60966234	61002223	-	zinc finger protein 160-like	No
LOC102191333	8	91059042	91087002	+	liprin-alpha-1-like	No
LOC102191511	18	61020221	61035858	-	zinc finger protein 665	No
LOC102191534	13	57359503	57431417	+	uncharacterized LOC102191534	No
LOC102191827	18	62773010	62778728	+	cationic amino acid transporter 3	No
LOC106501766	4	7695445	7715649	-	uncharacterized LOC106501766	No
LOC106501782	18	52321983	52333413	-	carcinoembryonic antigen-related cell adhesion molecule 6-like	No
LOC106501864	15	3933474	3934412	-	olfactory receptor 9G4-like	No
LOC106502335	7	58208915	58212577	-	protocadherin beta-10	No
LOC106502336	7	58198965	58202061	-	protocadherin beta-12-like	No
LOC106502852	14	22809230	22823821	-	uncharacterized LOC106502852	No
LOC106502890	15	36305339	36314204	-	interferon-induced very large GTPase 1	No
LOC106503874	18	64330955	64340809	-	putative killer cell immunoglobulin-like receptor like protein KIR3DP1	No
LOC106503891	26	48505649	48550257	-	cytochrome P450 2C31	No
LOC106503894	18	59531308	59564534	+	zinc finger protein 793-like	No
LOC106503900	4	6791157	6797113	-	GTPase IMAP family member 1	No
LOC106503901	4	6755842	6766087	-	uncharacterized LOC106503901	No
LOC106503979	4	6959435	6975507	-	GTPase IMAP family member 8	No
LOC108633179	18	55787263	55806183	-	bile salt sulfotransferase-like	No
LOC108633257	18	51203357	51215485	+	cytochrome P450 2B4-like	No
LOC108633258	18	62809793	62835511	+	cationic amino acid transporter 3-like	No
LOC108633278	15	36120307	36176635	-	interferon-induced very large GTPase 1-like	No
LOC108633280	18	52396477	52403848	-	carcinoembryonic antigen-related cell adhesion molecule 6-like	No
LOC108633327	18	51179511	51201938	-	cytochrome P450 2B11-like	No
LOC108633423	23	20264915	20265853	-	olfactory receptor 2B11-like	No
LOC108633459	23	21398621	21402408	+	BOLA class I histocompatibility antigen, alpha chain BL3-7-like	No
LOC108633460	23	21431910	21436484	+	BOLA class I histocompatibility antigen, alpha chain BL3-7-like	No
LOC108633462	23	21459204	21459785	+	H-2 class I histocompatibility antigen, Q9 alpha chain-like	No
LOC108634010	26	48431634	48472235	-	cytochrome P450 2C42-like	No
LOC108634067	27	10761371	10847199	+	disintegrin and metalloproteinase domain-containing protein 18-like	No
LOC108634208	29	45892893	45894594	-	translation initiation factor IF-2-like	No
LOC108635661	3	106813068	106843606	+	uncharacterized LOC108635661	No
LOC108635821	4	6713116	6719380	-	GTPase IMAP family member 4-like	No
LOC108635866	4	6680297	6692220	+	GTPase IMAP family member 6-like	No
LOC108635899	4	55951113	56090364	-	uncharacterized LOC108635899	No
LOC108635908	4	14200842	14201783	-	olfactory receptor 9A4-like	No
LOC108635909	4	14235512	14236452	-	olfactory receptor 9A4-like	No
LOC108636104	5	57823992	57824933	-	olfactory receptor 6C1	No
LOC108636138	5	99086318	99102407	+	killer cell lectin-like receptor subfamily B member 1B allele A	No
LOC108636218	1	40973506	40975618	+	uncharacterized LOC108636218	No
LOC108636355	1	93523451	93576893	+	poly (A) polymerase type 3-like	No
LOC108636605	8	111369205	111514237	+	serine/arginine repetitive matrix protein 3-like	No
LOC108636742	9	74075114	74080811	+	NKG2D ligand 4-like	No
LOC108636767	9	8824899	8826619	-	skin secretory protein xP2-like	No
LOC108637623	15	4308157	4309086	+	olfactory receptor 5W2-like	No
LOC108637624	15	4360038	4360973	+	olfactory receptor 5W2-like	No
LOC108637625	15	4366609	4367538	+	olfactory receptor 5W2-like	No
LOC108637685	15	72716211	73260779	+	contactin-5-like	No
LOC108637964	18	21822968	21900508	-	uncharacterized LOC108637964	No
LOC108637988	18	52308791	52313861	-	endogenous retrovirus group K member 7 Env polyprotein-like	No
LOC108637990	18	52416155	52432011	+	carcinoembryonic antigen-related cell adhesion molecule 6-like	No
LOC108638024	18	60050236	60056091	-	zinc finger protein 677-like	No
LOC108638053	18	64409940	64421564	-	putative killer cell immunoglobulin-like receptor like protein KIR3DP1	No
LOC108638062	18	46220402	46222573	-	major allergen I polypeptide chain 1-like	No
LOC108638071	18	51272302	51276925	-	uncharacterized LOC108638071	No
LOC108638072	18	52597724	52601768	+	seminal plasma protein BSP-30 kDa-like	No
LOC108638080	18	59924730	59972437	-	zinc finger protein 675-like	No
LOC108638096	18	64360127	64362543	-	putative killer cell immunoglobulin-like receptor-like protein KIR3DX1	No
LOC108638123	18	65085461	65088432	+	zinc finger and SCAN domain-containing protein 5B-like	No
LOC108638124	18	65116848	65119819	+	zinc finger and SCAN domain-containing protein 5B-like	No
LOC108638211	19	23883133	23888450	+	olfactory receptor 1L4-like	No
LOC108638215	19	48454513	48455765	-	translation initiation factor IF-2-like	No
LOC108638219	19	61737847	61739955	+	cell cycle exit and neuronal differentiation protein 1-like	No
LOC108638312	19	49885193	49895758	+	secreted and transmembrane protein 1A-like	No
LOC108638390	2	124246114	124247962	+	RNA-binding protein 7	No
LOC108638450	21	6415617	6416537	-	basic salivary proline-rich protein 2-like	No
LOC108638483	21	67070532	67101192	+	exocyst complex component 3-like protein 4	No
LOC108638488	21	19012035	19012987	-	myeloid-associated differentiation marker-like	No
LOC108638532	21	19040036	19086954	-	myeloid-associated differentiation marker-like	No
LRFN5	21	50718230	51035845	+	leucine rich repeat and fibronectin type III domain containing 5	No
LRRC56	29	45876806	45890449	-	leucine rich repeat containing 56	Yes
LTK	10	66129428	66137798	+	leukocyte receptor tyrosine kinase	No
LYPD1	2	71329417	71384963	-	LY6/PLAUR domain containing 1	No
LYPD3	18	52685194	52689697	-	LY6/PLAUR domain containing 3	No
MACROD2	13	7351845	9686763	+	MACRO domain containing 2	No
MAF	18	7392906	7745824	-	MAF bZIP transcription factor	No
MAN2A1	7	1688786	1883410	-	mannosidase alpha class 2A member 1	Yes
MAP2K2	7	90625518	90646901	-	mitogen-activated protein kinase kinase 2	No
MARCH1	6	1860030	2361116	-	membrane associated ring-CH-type finger 1	Yes
MARCKS	9	23869568	23875537	-	myristoylated alanine rich protein kinase C substrate	No
MB21D1	9	104207	129767	-	Mab-21 domain containing 1	No
MBD5	2	88406435	88555868	+	methyl-CpG binding domain protein 5	No
MC4R	24	59345387	59347443	-	melanocortin 4 receptor	Yes
MCTP2	21	11845854	12115070	-	multiple C2 and transmembrane domain containing 2	No
ME1	9	10400508	10605347	-	malic enzyme 1	No
MED12L	1	116265729	116626129	-	mediator complex subunit 12 like	Yes
MEI4	9	4543479	4619749	+	meiotic double-stranded break formation protein 4	No
MFHAS1	27	20648690	20757838	+	malignant fibrous histiocytoma amplified sequence 1	No
MICU3	27	25370995	25453825	+	mitochondrial calcium uptake family member 3	Yes
MON2	5	50290981	50406536	-	MON2 homolog, regulator of endosome-to-Golgi trafficking	No
MPHOSPH8	12	50361805	50410489	+	M-phase phosphoprotein 8	No
MROH2A	3	7287456	7345980	+	maestro heat like repeat family member 2A	No
MROH5	14	79573771	79630037	-	maestro heat like repeat family member 5	Yes
MRPL45	19	38613447	38629925	+	mitochondrial ribosomal protein L45	Yes
MTO1	9	140931	163171	+	mitochondrial tRNA translation optimization 1	No
MYO6	9	2607067	2766645	+	myosin VI	No
MYT1L	8	111596661	111764141	+	myelin transcription factor 1 like	Yes
NAA60	25	2767266	2784703	+	N(alpha)-acetyltransferase 60, NatF catalytic subunit	No
NANOG	15	81545649	81546551	+	Nanog homeobox	Yes
NCK2	11	45493581	45612012	-	NCK adaptor protein 2	Yes
NCKAP5	2	71387840	72425738	-	NCK associated protein 5	Yes
NELL2	5	35008188	35388504	+	neural EGFL like 2	No
NFRKB	29	35313238	35347647	-	nuclear factor related to kappaB binding protein	No
NGFR	19	36738145	36757801	-	nerve growth factor receptor	No
NHEJ1	2	28697920	28788353	+	non-homologous end joining factor 1	No
NLRP5	18	65003179	65018533	+	NLR family pyrin domain containing 5	Yes
NLRP8	18	64978164	64993715	+	NLR family pyrin domain containing 8	Yes
NMB	21	21601260	21604549	-	neuromedin B	No
NOL11	19	48755649	48774297	-	nucleolar protein 11	No
NOVA1	21	36159958	36332137	-	NOVA alternative splicing regulator 1	No
NOX3	9	79292442	79358323	-	NADPH oxidase 3	No
NPEPPS	19	38459416	38576947	-	aminopeptidase puromycin sensitive	Yes
NPSR1	4	57906596	58065140	+	neuropeptide S receptor 1	No
NR1H4	5	63066522	63146573	+	nuclear receptor subfamily 1 group H member 4	No
NR3C2	17	60871293	61304793	-	nuclear receptor subfamily 3 group C member 2	Yes
NRAS	3	91980400	91990841	-	neuroblastoma RAS viral oncogene homolog	Yes
NRCAM	4	70733249	71043018	+	neuronal cell adhesion molecule	No
NTNG1	3	84328066	84697150	+	netrin G1	No
NUP43	9	73853506	73867837	-	nucleoporin 43	No
ONECUT2	24	56886495	56945623	+	one cut homeobox 2	No
OTUD7B	3	99498298	99556024	-	OTU deubiquitinase 7B	No
P2RY12	1	116310277	116360096	+	purinergic receptor P2Y12	No
P2RY13	1	116370786	116373004	+	purinergic receptor P2Y13	No
P2RY14	1	116429052	116491160	+	purinergic receptor P2Y14	Yes
PABPN1L	18	15442397	15445712	-	poly(A) binding protein nuclear 1 like, cytoplasmic	Yes
PAG12	29	39078936	39087800	-	pregnancy-associated glycoprotein 12	No
PAG-3	29	38447240	38456098	-	pregnancy-associated glycoprotein-3	Yes
PAPOLG	11	43112732	43144983	+	poly(A) polymerase gamma	No
PAQR3	6	94112490	94144297	-	progestin and adipoQ receptor family member 3	No
PARP11	5	105032523	105067461	+	poly(ADP-ribose) polymerase family member 11	No
PARP4	12	50285776	50358104	+	poly(ADP-ribose) polymerase family member 4	No
PARPBP	5	64618059	64688557	+	PARP1 binding protein	No
PARVA	15	41976735	42144961	+	parvin alpha	No
PAX1	13	40260236	40270605	+	paired box 1	No
PAXIP1	4	2922811	2963751	+	PAX interacting protein 1	No
PBXIP1	3	104493678	104505157	-	PBX homeobox interacting protein 1	No
PCCB	1	132490736	132586813	-	propionyl-CoA carboxylase beta subunit	Yes
PCDH15	26	45822146	46732977	-	protocadherin related 15	Yes
PCDHB14	7	58185242	58189234	-	protocadherin beta 14	No
PCDHB16	7	58214667	58217524	-	protocadherin beta 16	Yes
PCDHB7	7	58225893	58228883	-	protocadherin beta 7	Yes
PCMT1	9	73868734	73900296	+	protein-L-isoaspartate (D-aspartate) O-methyltransferase	No
PDGFRL	27	25844129	25925839	+	platelet derived growth factor receptor like	No
PEX13	11	43357512	43391701	+	peroxisomal biogenesis factor 13	No
PGM3	9	10357339	10384801	-	phosphoglucomutase 3	No
PHB	19	36840735	36852196	+	prohibitin	No
PHF14	4	101300237	101496366	-	PHD finger protein 14	No
PHIP	9	5827727	5950571	-	pleckstrin homology domain interacting protein	No
PHOSPHO1	19	36986260	36993075	+	phosphoethanolamine/phosphocholine phosphatase	No
PHRF1	29	45832047	45856007	-	PHD and ring finger domains 1	Yes
PI4K2B	6	45223284	45258511	+	phosphatidylinositol 4-kinase type 2 beta	No
PIAS4	7	90552914	90577026	+	protein inhibitor of activated STAT 4	No
PIEZO1	18	15340944	15397736	-	piezo type mechanosensitive ion channel component 1	Yes
PITPNC1	19	48794972	49056514	-	phosphatidylinositol transfer protein, cytoplasmic 1	No
PKN2	3	65991819	66133902	+	protein kinase N2	Yes
PLCH1	1	111660149	111769462	+	phospholipase C eta 1	No
PLD5	16	32961659	33377109	+	phospholipase D family member 5	No
PLEKHB1	15	29883028	29898406	-	pleckstrin homology domain containing B1	No
PMCH	5	64687977	64688897	-	pro-melanin concentrating hormone	No
PMVK	3	104466966	104478957	-	phosphomevalonate kinase	No
PNPLA8	4	70656495	70702549	+	patatin like phospholipase domain containing 8	No
PPARGC1A	6	43798769	43919972	-	PPARG coactivator 1 alpha	No
PPME1	15	29408196	29459678	-	protein phosphatase methylesterase 1	No
PRDM10	29	35349543	35444937	-	PR/SET domain 10	No
PREX1	13	76376956	76555882	-	phosphatidylinositol-3,4,5-trisphosphate dependent Rac exchange factor 1	No
PRMT9	17	60399110	60434947	-	protein arginine methyltransferase 9	Yes
PRR11	19	9756309	9789314	+	proline rich 11	No
PRSS35	9	10721218	10739116	+	protease, serine 35	No
PSMD11	19	17371293	17401088	-	proteasome 26S subunit, non-ATPase 11	No
PSPC1	12	50435543	50484854	-	paraspeckle component 1	No
PTAR1	8	45648761	45699603	-	protein prenyltransferase alpha subunit repeat containing 1	No
PTCHD3	13	36473121	36474369	-	patched domain containing 3	No
PTDSS2	29	45937562	45962964	-	phosphatidylserine synthase 2	Yes
PTP4A3	14	79541967	79573681	+	protein tyrosine phosphatase type IVA, member 3	Yes
PTPRN	2	28556492	28575903	+	protein tyrosine phosphatase, receptor type N	No
PTRH2	19	10293078	10301649	-	peptidyl-tRNA hydrolase 2	No
PUS10	11	43279025	43357451	-	pseudouridylate synthase 10	No
PYGO2	3	104505983	104510232	-	pygopus family PHD finger 2	No
RAB18	13	36386568	36414587	-	RAB18, member RAS oncogene family	No
RAB22A	13	57307005	57359322	-	RAB22A, member RAS oncogene family	No
RAB6A	15	29786436	29869096	+	RAB6A, member RAS oncogene family	No
RABGEF1	25	28051288	28099291	+	RAB guanine nucleotide exchange factor 1	No
RAC1	25	39142386	39162223	+	ras-related C3 botulinum toxin substrate 1 (rho family, small GTP binding protein Rac1)	Yes
RAD50	7	88702532	88815957	+	RAD50 double strand break repair protein	Yes
RAD51AP2	11	80813441	80820105	+	RAD51 associated protein 2	No
RASSF7	29	45864757	45867360	-	Ras association domain family member 7	Yes
RBBP8	24	33824061	33901883	-	RB binding protein 8, endonuclease	No
RBPMS	27	18922977	19126561	-	RNA binding protein with multiple splicing	No
RCOR1	21	66587174	66706223	+	REST corepressor 1	Yes
REEP3	28	25867878	25965986	-	receptor accessory protein 3	No
REL	11	43228119	43265438	+	REL proto-oncogene, NF-kB subunit	No
RGCC	12	74918548	74933308	-	regulator of cell cycle	Yes
RGMA	21	13245223	13295499	+	repulsive guidance molecule family member a	No
RHBDL3	19	17486200	17537985	-	rhomboid like 3	No
RNF130	7	107489805	107629327	-	ring finger protein 130	No
RNF17	12	50114390	50230030	+	ring finger protein 17	No
RNF20	8	91101504	91128438	+	ring finger protein 20	No
RNH1	29	45921210	45936419	+	ribonuclease/angiogenin inhibitor 1	Yes
ROPN1	1	68130582	68161671	-	rhophilin associated tail protein 1	No
RPAP1	10	66111130	66127784	+	RNA polymerase II associated protein 1	No
RTF1	10	66154961	66200148	-	RTF1 homolog, Paf1/RNA polymerase II complex component	No
RWDD2A	9	10384860	10390316	+	RWD domain containing 2A	No
RXFP1	17	30615574	30731941	+	relaxin/insulin like family peptide receptor 1	No
RXRG	3	116592821	116645747	-	retinoid X receptor gamma	No
S100A1	3	103397416	103401964	+	S100 calcium binding protein A1	No
S100A13	3	103390363	103397237	-	S100 calcium binding protein A13	No
S100A14	3	103385281	103387718	-	S100 calcium binding protein A14	No
S100A16	3	103377677	103384535	-	S100 calcium binding protein A16	No
S100A2	3	103343130	103346868	-	S100 calcium binding protein A2	No
S100A3	3	103333277	103336386	-	S100 calcium binding protein A3	No
S100A4	3	103329572	103331981	-	S100 calcium binding protein A4	No
S100A5	3	103323694	103327362	-	S100 calcium binding protein A5	No
S100A6	3	103320656	103322050	-	S100 calcium binding protein A6	No
SBDS	25	28194826	28200484	-	SBDS ribosome assembly guanine nucleotide exchange factor	No
SCAF8	9	78704280	78923189	+	SR-related CTD associated factor 8	No
SCAPER	21	31195060	31595771	-	S-phase cyclin A associated protein in the ER	No
SCT	29	45817070	45818263	+	secretin	Yes
SDCCAG8	16	32158344	32401912	-	serologically defined colon cancer antigen 8	No
SEC11A	21	21613944	21646736	-	SEC11 homolog A, signal peptidase complex subunit	No
SEC11C	24	58346141	58358162	+	SEC11 homolog C, signal peptidase complex subunit	No
SECTM1	19	49796120	49797781	+	secreted and transmembrane 1	No
SENP6	9	2454528	2585888	+	SUMO1/sentrin specific peptidase 6	No
SEPSECS	6	45120223	45158642	-	Sep (O-phosphoserine) tRNA:Sec (selenocysteine) tRNA synthase	No
SEPT8	7	88981804	89009199	-	septin 8	Yes
SEPW1	18	55705178	55709429	+	selenoprotein W	No
SERPINA11	21	58532369	58545398	-	serpin family A member 11	No
SERPINA14	21	58547980	58581733	-	serpin peptidase inhibitor, clade A (alpha-1 antiproteinase, antitrypsin), member 14	No
SGCD	7	42410525	43486980	-	sarcoglycan delta	No
SH3BGRL2	9	6562547	6640390	+	SH3 domain binding glutamate rich protein like 2	No
SHC1	3	104510702	104521360	-	SHC adaptor protein 1	No
SIKE1	3	92042544	92048250	-	suppressor of IKBKE 1	Yes
SIRT6	7	90687710	90696547	-	sirtuin 6	No
SKA2	19	9723405	9755798	-	spindle and kinetochore associated complex subunit 2	No
SLC10A7	17	58892916	59195740	-	solute carrier family 10 member 7	No
SLC17A5	9	246951	333044	-	solute carrier family 17 member 5	No
SLC17A8	5	62970121	63009487	+	solute carrier family 17 member 8	No
SLC23A3	2	28690686	28697002	+	solute carrier family 23 member 3	No
SLC2A13	5	40377509	40881664	+	solute carrier family 2 member 13	No
SLC35F5	2	70886575	70924502	+	solute carrier family 35 member F5	No
SLC45A2	20	39750323	39784754	+	solute carrier family 45 member 2	Yes
SLC5A7	11	44602714	44624556	-	solute carrier family 5 member 7	No
SLC7A2	27	25769700	25839079	+	solute carrier family 7 member 2	No
SLC9A9	1	124629179	125280384	+	solute carrier family 9 member A9	No
SLCO3A1	21	14137601	14512305	-	solute carrier organic anion transporter family member 3A1	No
SLIT3	20	506254	1225801	-	slit guidance ligand 3	No
SMG8	19	9795842	9800902	+	SMG8, nonsense mediated mRNA decay factor	No
SMIM18	27	18842113	18849354	-	small integral membrane protein 18	No
SMIM3	7	48262631	48282331	-	small integral membrane protein 3	No
SMURF2	19	48339891	48454511	-	SMAD specific E3 ubiquitin protein ligase 2	Yes
SNAP91	9	10750722	10921006	-	synaptosome associated protein 91	No
SNAPIN	3	103434079	103435783	+	SNAP associated protein	No
SOGA3	9	11049667	11096514	+	SOGA family member 3	No
SORCS1	26	23928383	24508683	+	sortilin related VPS10 domain containing receptor 1	No
SORCS3	26	25891651	26541837	-	sortilin related VPS10 domain containing receptor 3	No
SOS1	11	21149328	21280131	-	SOS Ras/Rac guanine nucleotide exchange factor 1	No
SOSTDC1	4	95558649	95562978	+	sclerostin domain containing 1	Yes
SP110	2	17496060	17548527	+	SP110 nuclear body protein	No
SP140	2	17416819	17496056	-	SP140 nuclear body protein	No
SPPL2A	10	43514631	43573089	-	signal peptide peptidase like 2A	No
SRRM4	17	14894206	15065269	+	serine/arginine repetitive matrix 4	No
ST14	29	35583012	35621546	+	suppression of tumorigenicity 14	No
ST8SIA2	21	13785451	13865287	-	ST8 alpha-N-acetyl-neuraminide alpha-2,8-sialyltransferase 2	No
ST8SIA3	24	56818811	56827519	+	ST8 alpha-N-acetyl-neuraminide alpha-2,8-sialyltransferase 3	No
STAG1	1	132015235	132486182	+	stromal antigen 1	Yes
STAMBPL1	26	40743209	40794110	-	STAM binding protein like 1	No
STK16	2	28614815	28618216	-	serine/threonine kinase 16	No
STRA6	21	33920922	33950606	+	stimulated by retinoic acid 6	No
SUDS3	17	14342907	14380552	+	SDS3 homolog, SIN3A corepressor complex component	No
SVIP	29	21404619	21413414	+	small VCP interacting protein	No
SYCP1	3	92104658	92251092	+	synaptonemal complex protein 1	Yes
TAOK3	17	14153375	14339579	-	TAO kinase 3	No
TAS2R39	4	14022513	14023661	-	taste 2 receptor member 39	No
TBC1D32	9	17030915	17224292	+	TBC1 domain family member 32	No
TBC1D9B	7	107401146	107440881	-	TBC1 domain family member 9B	No
TBKBP1	19	38379103	38396803	-	TBK1 binding protein 1	No
TBX21	19	38346937	38359094	-	T-box 21	No
TCN1	15	437880	452872	+	transcobalamin 1	No
TECPR2	21	66411726	66512420	+	tectonin beta-propeller repeat containing 2	Yes
TEX101	18	52579281	52582976	+	testis expressed 101	No
TFB1M	9	79164146	79225911	-	transcription factor B1, mitochondrial	No
TIAM1	1	2425188	2887657	+	T-cell lymphoma invasion and metastasis 1	No
TIAM2	9	78924777	79170596	+	T-cell lymphoma invasion and metastasis 2	No
TMCO1	3	116994758	117055568	-	transmembrane and coiled-coil domains 1	No
TMEM117	5	35539347	36129398	-	transmembrane protein 117	No
TMEM132E	19	15102216	15161273	-	transmembrane protein 132E	No
TMEM184C	17	60365559	60398513	+	transmembrane protein 184C	Yes
TMEM248	25	28117605	28144619	+	transmembrane protein 248	No
TMEM30A	9	2069729	2110687	-	transmembrane protein 30A	No
TMEM45B	29	35286195	35311097	+	transmembrane protein 45B	No
TMEM59L	7	104166838	104172298	+	transmembrane protein 59 like	No
TNFAIP2	21	67109932	67123614	+	TNF alpha induced protein 2	Yes
TNIK	1	95581209	95978163	+	TRAF2 and NCK interacting kinase	No
TNIP1	7	48067014	48111788	+	TNFAIP3 interacting protein 1	No
TNKS	27	19958922	20112234	-	tankyrase	Yes
TPBG	9	9499777	9503372	+	trophoblast glycoprotein	No
TRABD2B	3	22324204	22545244	-	TraB domain containing 2B	No
TRAPPC2L	18	15434827	15439945	+	trafficking protein particle complex 2 like	Yes
TSC22D2	1	117249468	117300327	-	TSC22 domain family member 2	Yes
TSPAN13	4	95241853	95279454	-	tetraspanin 13	No
TTK	9	7009553	7050706	+	TTK protein kinase	No
TTLL6	19	37362617	37400060	+	tubulin tyrosine ligase like 6	No
UBA52	7	104140061	104145710	+	ubiquitin A-52 residue ribosomal protein fusion product 1	No
UBE3D	9	10078028	10237757	-	ubiquitin protein ligase E3D	No
UBR1	10	64708001	64870524	+	ubiquitin protein ligase E3 component n-recognin 1	No
UCK2	3	117105048	117177937	+	uridine-cytidine kinase 2	No
UGGT2	12	13013898	13160204	+	UDP-glucose glycoprotein glucosyltransferase 2	No
UNC13C	10	46857881	47536542	+	unc-13 homolog C	No
UNC5D	27	14320819	14952689	-	unc-5 netrin receptor D	No
USP15	5	50448440	50577878	-	ubiquitin specific peptidase 15	No
USP6NL	13	15587282	15785634	-	USP6 N-terminal like	No
UST	9	72976556	73293443	+	uronyl 2-sulfotransferase	No
VAPB	13	57237465	57284575	-	VAMP associated protein B and C	No
VMP1	19	10301693	10429499	+	vacuole membrane protein 1	No
VPS45	3	99608165	99678794	+	vacuolar protein sorting 45 homolog	No
VSNL1	11	80666422	80791693	-	visinin like 1	No
WDR47	3	86145545	86209048	-	WD repeat domain 47	No
WDR73	21	21587838	21600518	-	WD repeat domain 73	No
WWOX	18	6472856	7392827	+	WW domain containing oxidoreductase	No
YPEL2	19	9933530	9998729	+	yippee like 2	No
ZBTB16	15	57556180	57759740	-	zinc finger and BTB domain containing 16	No
ZBTB18	16	31676613	31685187	-	zinc finger and BTB domain containing 18	No
ZBTB38	1	127054588	127190159	-	zinc finger and BTB domain containing 38	No
ZBTB44	29	35633170	35691453	-	zinc finger and BTB domain containing 44	No
ZBTB7A	7	90579097	90599740	-	zinc finger and BTB domain containing 7A	No
ZBTB7B	3	104542382	104558153	+	zinc finger and BTB domain containing 7B	No
ZCCHC4	6	45282245	45341906	+	zinc finger CCHC-type containing 4	No
ZEB1	13	33123676	33323855	-	zinc finger E-box binding homeobox 1	Yes
ZFAND2B	2	28650686	28653557	-	zinc finger AN1-type containing 2B	No
ZFPM2	14	22823763	23350517	+	zinc finger protein, FOG family member 2	No
ZMYM5	12	50494768	50519960	-	zinc finger MYM-type containing 5	No
ZNF207	19	17442179	17465839	-	zinc finger protein 207	No
ZNF300	7	48168552	48178032	+	zinc finger protein 300	No
ZNF444	18	65053845	65062379	+	zinc finger protein 444	Yes
ZNF462	8	96399437	96552020	+	zinc finger protein 462	No
ZNF592	21	21682719	21734511	+	zinc finger protein 592	No
ZNF597	25	2752556	2756942	-	zinc finger protein 597	No
ZNF652	19	36884697	36950711	+	zinc finger protein 652	No
ZNF667	18	65152287	65175689	+	zinc finger protein 667	Yes
ZNF775	4	7861979	7883652	-	zinc finger protein 775	No
ZNF787	18	65021812	65037394	-	zinc finger protein 787	Yes
ZNF804A	2	124500873	124854226	+	zinc finger protein 804A	Yes
ZSCAN2	21	21561594	21576685	+	zinc finger and SCAN domain containing 2	No
aYes: genes identified by us and Liu et al. [18]; No: genes identified by us but not by Liu et al. [18].
