# Supplementary material for: A genome-wide analysis of copy number variation in Murciano-Granadina goats
Source: Genet Sel Evol. 2020 Aug 8;52:44. doi: 10.1186/s12711-020-00564-4 (PMC7414533; doi:10.1186/s12711-020-00564-4)
Supplement: Supplementary file 4 — Additional file 4: Table S4. Functional enrichment of genes co-localizing with copy number variation regions detected in 1036 Murciano-Granadina goats. [file 12711_2020_564_MOESM4_ESM.xlsx]

## Sheet: Goat
Additional file 4: Table S4 Functional enrichment of genes co-localizing with copy number variation regions detected in 1,036 Murciano-Granadina goats
Background gene set	Categorya	ID	Term	Number of genes	P value	Fold Enrichment	q-value	Genes
Goat	KEGG	chx04740	Olfactory transduction	69	1.25703e-11	2.32646	1.61158e-10	LOC102177219, LOC102168836, LOC102182674, LOC102180842, LOC102183723, LOC102175369, LOC102169865, LOC102177737, LOC102183344, LOC102187877, LOC102178148, LOC102169612, LOC102185809, LOC102187103, LOC102185247, LOC102181370, LOC102181931, LOC102184516, LOC102185355, LOC102181293, LOC102171084, LOC102181590, LOC102190875, LOC102172502, LOC102184357, CNGA3, LOC102182402, LOC102169111, LOC102183417, …
	KEGG	chx02010	ABC transporters	11	3.33403e-05	5.27047	0.000427352	LOC102185549, LOC102179751, LOC102173859, LOC102187779, ABCB1, LOC102177789, LOC102180841, ABCB6, ABCA13, LOC102181111, ABCB4
	KEGG	chx04976	Bile secretion	11	0.000445641	3.90152	0.00569828	LOC102185549, LOC102179751, LOC102173859, LOC102187779, ABCB1, LOC102177789, LOC102180841, LOC102181069, NR1H4, LOC102181111, ABCB4
	KEGG	chx04940	Type I diabetes mellitus	7	0.00833962	3.90152	0.101803	LOC102179937, LOC102188814, PTPRN, GAD1, LOC102176752, LOC102190745, LOC102176598
	KEGG	chx04664	Fc epsilon RI signaling pathway	8	0.0083485	3.41383	0.101906	IL4, NRAS, HRAS, MAP2K2, SOS1, RAC1, IL13, AKT3
	KEGG	chx04024	cAMP signaling pathway	15	0.0162593	2.01803	0.189548	LOC102185549, MAP2K2, GRIN3A, CNGA3, LOC102181111, HTR1B, TIAM1, LOC102179751, RAC1, LOC102173859, LOC102187779, CREB3L3, LOC102177789, LOC102180841, AKT3
	KEGG	chx04012	ErbB signaling pathway	8	0.0330625	2.60101	0.350168	NCK2, NRAS, HRAS, ERBB4, MAP2K2, SOS1, SHC1, AKT3
	KEGG	chx05223	Non-small cell lung cancer	6	0.0372866	3.21301	0.385637	NRAS, HRAS, MAP2K2, SOS1, RXRG, AKT3
	KEGG	chx05213	Endometrial cancer	6	0.0372866	3.21301	0.385637	NRAS, HRAS, MAP2K2, SOS1, AXIN2, AKT3
	KEGG	chx04650	Natural killer cell mediated cytotoxicity	9	0.0451488	2.255	0.446946	NRAS, HRAS, LOC102183941, LOC102178352, MAP2K2, SOS1, RAC1, SHC1, LOC102176598
	KEGG	chx05221	Acute myeloid leukemia	6	0.0491769	2.97934	0.476123	NRAS, HRAS, MAP2K2, SOS1, ZBTB16, AKT3
	KEGG	chx05231	Choline metabolism in cancer	8	0.0605755	2.27588	0.551174	NRAS, HRAS, MAP2K2, SOS1, RAC1, LOC102190345, SLC5A7, AKT3
	KEGG	chx05205	Proteoglycans in cancer	13	0.0658532	1.75761	0.582449	NRAS, HRAS, NANOG, ERBB4, ANK2, TIAM1, MAP2K2, HCLS1, SOS1, RAC1, DDX5, AKT3
	KEGG	chx05100	Bacterial invasion of epithelial cells	7	0.0677299	2.41993	0.593077	HCLS1, RAC1, SHC1, LOC102190345, CLTC, SEPT8, ARHGAP10
	KEGG	chx05214	Glioma	6	0.0707529	2.68629	0.609673	NRAS, HRAS, MAP2K2, SOS1, SHC1, AKT3
	KEGG	chx05330	Allograft rejection	5	0.0752893	3.10348	0.633409	IL4, LOC102179937, LOC102188814, LOC102190745, LOC102176598
	KEGG	chx04540	Gap junction	7	0.0817741	2.3033	0.665037	NRAS, HRAS, LOC102177846, MAP2K2, SOS1, GUCY1A2, LOC102178119
	KEGG	chx05216	Thyroid cancer	4	0.0874061	3.76698	0.690442	NRAS, HRAS, MAP2K2, RXRG
	KEGG	chx05211	Renal cell carcinoma	6	0.0967513	2.44573	0.728711	NRAS, HRAS, MAP2K2, SOS1, RAC1, AKT3
	KEGG	chx04014	Ras signaling pathway	13	0.0995947	1.63612	0.739459	HRAS, MAP2K2, FGF20, EPHA2, NRAS, GNGT2, REL, TIAM1, SOS1, RAC1, SHC1, NGFR, AKT3
Human	KEGG	hsa04664	Fc epsilon RI signaling pathway	8	0.00140322	4.7052	0.0175978	IL4, NRAS, HRAS, MAP2K2, SOS1, RAC1, IL13, AKT3
	KEGG	hsa04012	ErbB signaling pathway	8	0.00570684	3.67763	0.0698066	NRAS, NCK2, HRAS, ERBB4, MAP2K2, SOS1, SHC1, AKT3
	KEGG	hsa05220	Chronic myeloid leukemia	7	0.00871039	3.88832	0.104716	NRAS, CTBP1, HRAS, MAP2K2, SOS1, SHC1, AKT3
	KEGG	hsa05213	Endometrial cancer	6	0.00905893	4.61471	0.108688	NRAS, HRAS, MAP2K2, SOS1, AXIN2, AKT3
	KEGG	hsa04014	Ras signaling pathway	13	0.0104024	2.30055	0.123847	HRAS, MAP2K2, FGF20, EPHA2, NRAS, GNGT2, REL, TIAM1, SOS1, RAC1, SHC1, NGFR, AKT3
	KEGG	hsa05205	Proteoglycans in cancer	12	0.0109013	2.39965	0.129416	NRAS, HRAS, NANOG, ANK2, ERBB4, TIAM1, MAP2K2, HCLS1, SOS1, RAC1, DDX5, AKT3
	KEGG	hsa05223	Non-small cell lung cancer	6	0.0123005	4.28509	0.14486	NRAS, HRAS, MAP2K2, SOS1, RXRG, AKT3
	KEGG	hsa05221	Acute myeloid leukemia	6	0.0123005	4.28509	0.14486	NRAS, HRAS, MAP2K2, SOS1, ZBTB16, AKT3
	KEGG	hsa04360	Axon guidance	9	0.0135327	2.83423	0.15825	NRAS, NCK2, HRAS, RAC1, NTNG1, UNC5D, DPYSL2, EPHA2, SLIT3
	KEGG	hsa05214	Glioma	6	0.0222736	3.69177	0.24784	NRAS, HRAS, MAP2K2, SOS1, SHC1, AKT3
	KEGG	hsa05211	Renal cell carcinoma	6	0.0236303	3.63584	0.26093	NRAS, HRAS, MAP2K2, SOS1, RAC1, AKT3
	KEGG	hsa04662	B cell receptor signaling pathway	6	0.0280169	3.47776	0.301833	NRAS, HRAS, MAP2K2, SOS1, RAC1, AKT3
	KEGG	hsa04722	Neurotrophin signaling pathway	8	0.0295257	2.66628	0.315412	NRAS, HRAS, MAP2K2, SOS1, RAC1, SHC1, NGFR, AKT3
	KEGG	hsa04917	Prolactin signaling pathway	6	0.0312106	3.37979	0.33029	NRAS, HRAS, MAP2K2, SOS1, SHC1, AKT3
	KEGG	hsa05216	Thyroid cancer	4	0.0343539	5.51644	0.35725	NRAS, HRAS, MAP2K2, RXRG
	KEGG	hsa04915	Estrogen signaling pathway	7	0.0362738	2.82787	0.373223	NRAS, HRAS, MAP2K2, SOS1, SHC1, CREB3L3, AKT3
	KEGG	hsa04660	T cell receptor signaling pathway	7	0.0378257	2.79959	0.385865	IL4, NRAS, NCK2, HRAS, MAP2K2, SOS1, AKT3
	KEGG	hsa05231	Choline metabolism in cancer	7	0.0394194	2.77187	0.398603	NRAS, HRAS, MAP2K2, SOS1, RAC1, SLC5A7, AKT3
	KEGG	hsa05100	Bacterial invasion of epithelial cells	6	0.0441401	3.07648	0.434922	HCLS1, RAC1, SHC1, CLTC, SEPT8, ARHGAP10
	KEGG	hsa04910	Insulin signaling pathway	8	0.055811	2.3185	0.516217	NRAS, IRS2, HRAS, MAP2K2, SOS1, SHC1, PPARGC1A, AKT3
	KEGG	hsa05202	Transcriptional misregulation in cancer	9	0.0564598	2.15538	0.520404	MAF, ERG, FLI1, REL, BMP2K, RXRG, NGFR, ZBTB16, DDX5
	KEGG	hsa04370	VEGF signaling pathway	5	0.0644766	3.27821	0.569452	NRAS, HRAS, MAP2K2, RAC1, AKT3
	KEGG	hsa05215	Prostate cancer	6	0.0674602	2.72688	0.586495	NRAS, HRAS, MAP2K2, SOS1, CREB3L3, AKT3
	KEGG	hsa05230	Central carbon metabolism in cancer	5	0.0742248	3.12455	0.622859	NRAS, HRAS, MAP2K2, SIRT6, AKT3
	KEGG	hsa05219	Bladder cancer	4	0.080968	3.90187	0.656157	NRAS, HRAS, MAP2K2, DAPK3
	KEGG	hsa04062	Chemokine signaling pathway	9	0.0908949	1.9352	0.700273	NRAS, HRAS, GNGT2, TIAM1, PREX1, SOS1, RAC1, SHC1, AKT3
	KEGG	hsa02010	ABC transporters	4	0.0954234	3.63584	0.718613	ABCB1, ABCB6, ABCA13, ABCB4
	KEGG	hsa05218	Melanoma	5	0.0996625	2.81649	0.734838	NRAS, HRAS, MAP2K2, FGF20, AKT3
	GO/MF	GO:0045028	G-protein coupled purinergic nucleotide receptor activity	5	0.000424071	13.1924	0.00622339	P2RY12, P2RY13, P2RY14, GPR171, GPR87
	GO/MF	GO:0003677	DNA binding	67	0.00109721	1.47843	0.0160278	HMGN3, ZEB1, PAX1, CDT1, ZNF207, CRX, GTF2E2, FLI1, ZNF775, ZNF300, RTF1, RABGEF1, ZNF444, NANOG, ZNF592, KIAA1841, LIG1, RCOR1, MBD5, PPARGC1A, SP140, HNRNPU, RAD50, ZNF787, MYT1L, PIAS4, HIPK1, MB21D1, ZFPM2, TFB1M, NHEJ1, LENEP, KMT2C, SP110, ZBTB16, SYCP1, ZBTB18, APLP2, ZNF652, HJURP, SOS1, PRDM10, CSDE1, CHD2, OTUD7B, ZNF597, ZBTB7B, ZBTB7A, ERG, NFRKB, ZMYM5, ZNF667, DDX1, ZBTB44, GCFC2, H…
	GO/MF	GO:0005509	calcium ion binding	33	0.00386225	1.70011	0.0553633	S100A4, ME1, S100A3, DCHS2, S100A6, S100A5, NELL2, PCDHB14, CABP5, KCNIP4, MCTP2, CRB1, PCDHB16, PLCH1, CCBE1, EFCAB2, EHD2, S100A1, S100A2, TBC1D9B, PCDHB7, S100A16, MICU3, CDHR5, PCDH15, S100A14, S100A13, SLIT3, CDH17, VSNL1, RHBDL3, ADGRL3, CRACR2A
	GO/MF	GO:0003950	NAD+ ADP-ribosyltransferase activity	5	0.00643459	6.5962	0.0906368	LIG1, TNKS, PARP11, SIRT6, PARP4
	GO/MF	GO:0016831	carboxy-lyase activity	4	0.00699424	9.85033	0.0981466	DDC, BCKDHB, ECHDC1, GAD1
	GO/MF	GO:0019901	protein kinase binding	19	0.0138834	1.86658	0.185979	IBTK, EEF1A1, CKS1B, IRS2, PPME1, SNAP91, ACTA2, HCLS1, CNPPD1, EEF2, DPYSL2, CLTC, CENPJ, CYLD, ANK2, RGCC, RAC1, DNAJC3, AXIN2
	GO/MF	GO:0016740	transferase activity	8	0.0152201	3.07823	0.202068	CD38, ILF2, BST1, TAOK3, SEPSECS, SIRT6, GALNT11, PTDSS2
	GO/MF	GO:0005515	protein binding	259	0.0273296	1.08903	0.334913	S100A4, SLC9A9, HRAS, S100A6, VAPB, DZIP1, NELL2, TRAPPC2L, GRIN3A, KIFC3, AGTR1, HTR1B, FLI1, CCBE1, APOH, CREB3L3, CAB39, S100A1, WWOX, STAG1, TBC1D9B, S100A2, BCL2L15, CHTOP, TNIK, RCOR1, VPS45, TRABD2B, RXRG, CDHR5, PARP11, GEM, PTPRN, PPARGC1A, GRB10, DCLRE1B, RAB18, PIAS4, LCA5, RGCC, SCAF8, MRPL45, NUP43, SUDS3, IRAK1BP1, AHCY, ERBB4, KEL, SORCS1, GORASP2, RAC1, SKA2, TNKS, GAD1, TBKBP1, N…
	GO/MF	GO:0008270	zinc ion binding	43	0.035962	1.35874	0.416694	S100A3, S100A6, RNF17, GDA, S100A5, FBXO40, SCAPER, KMT2C, NR3C2, SP110, ZEB1, ZNF207, CYLD, RABGEF1, OTUD7B, TNKS, KPNB1, NR1H4, ZCCHC4, PHRF1, ADAMTS20, ZMYM5, RXRG, SIRT6, NPEPPS, UBR1, DCST1, GTF2B, S100A13, SP140, MARCH1, MAN2A1, RNF130, MYT1L, ISL2, ADAMTS8, BPTF, PIAS4, PHF14, ZFAND2B, PYGO2, ZFPM2, RNF20
	GO/MF	GO:0043565	sequence-specific DNA binding	22	0.0431517	1.56883	0.477547	MAF, NANOG, ERG, ARGFX, NR3C2, RXRG, HOXB13, ZBTB18, PPARGC1A, HOXB3, DBX2, HOXB1, ISL2, HOXB2, FLI1, BPTF, HOXB7, HOXB8, HOXB6, HOXB9, NR1H4, GOLGB1
	GO/MF	GO:0008143	poly(A) binding	3	0.0466495	8.52432	0.504962	RBPMS, KHDRBS2, DDX1
	GO/MF	GO:0005154	epidermal growth factor receptor binding	4	0.0503516	4.76629	0.532514	ERBB4, SHC1, FER, AGR2
	GO/MF	GO:0005158	insulin receptor binding	4	0.0503516	4.76629	0.532514	PHIP, IRS2, GRB10, SHC1
	GO/MF	GO:0050135	NAD(P)+ nucleosidase activity	2	0.0532971	36.9387	0.553407	CD38, BST1
	GO/MF	GO:0005525	GTP binding	17	0.0583811	1.63531	0.587434	GIMAP2, EEF1A1, HRAS, GIMAP8, EEF2, GEM, GIMAP1, NRAS, RAB18, MFHAS1, MB21D1, RAB22A, RAC1, GUCY1A2, RAB6A, EHD2, SEPT8
	GO/MF	GO:0008188	neuropeptide receptor activity	3	0.0606235	7.38775	0.601661	SORCS1, NPSR1, SORCS3
	GO/MF	GO:0001105	RNA polymerase II transcription coactivator activity	4	0.0774518	3.99338	0.694714	PYGO2, ZFPM2, WWOX, MED12L
	GO/MF	GO:0003953	NAD+ nucleosidase activity	2	0.0788731	24.6258	0.701564	CD38, BST1
	GO/MF	GO:0005524	ATP binding	50	0.0906733	1.23541	0.753148	STK16, ERBB4, TTK, TTLL6, PI4K2B, FER, PMVK, DNAH8, ITPKA, ITM2C, KIFC3, ACTR3, GPHN, CHD2, UCK2, EHD2, ABCA13, AKT3, DNAJA2, NLRP5, LTK, MYO6, TNIK, KIF3A, ACTA2, MAP2K2, LIG1, NLRP8, TAOK3, PKN2, DDX1, ABCB1, DDX5, ABCB6, DAPK3, HNRNPU, EPHA2, RAD50, CDKL4, ABCB4, PNPLA8, ILF2, HIPK1, MB21D1, CDC42BPA, BMP2K, DHX40, PAPOLG, FLAD1, PCCB
	GO/MF	GO:0000980	RNA polymerase II distal enhancer sequence-specific DNA binding	5	0.0986582	2.84144	0.783199	FLI1, REL, HOXB5, ZBTB16, NR1H4
	GO/CC	GO:0016020	membrane	81	0.00144606	1.40078	0.0197574	KCNJ15, HRAS, PRR11, TTK, GRIN3A, PI4K2B, CLTC, PMVK, CTNNBL1, BZW2, ACTR3, MCTP2, TIAM2, SLC23A3, CNTNAP2, CREB3L3, RAB6A, DNAJC3, ANKZF1, KPNB1, PTDSS2, IBTK, KCNMA1, PHRF1, ATG9A, MYO6, EEF2, GEM, RAD50, HNRNPU, CD38, PNPLA8, MAN2A1, VSNL1, ADAM18, KPNA2, CRACR2A, STK16, FKBP8, KATNB1, ABI3, SORCS1, PTRH2, APLP2, SORCS3, C1QTNF3, GORASP2, RAC1, STAMBPL1, PEX13, VMP1, TMEM30A, APBA1, DNAJA2, EE…
	GO/CC	GO:0000139	Golgi membrane	28	0.00394739	1.80251	0.0530805	HRAS, VAPB, TRAPPC2L, ST8SIA3, ST8SIA2, CBFA2T3, PAQR3, GORASP2, RAC1, TNKS, DOPEY1, RAB6A, GALNT11, TMEM59L, KDELR2, UST, VPS45, SNAPIN, ABCB6, GIMAP1, MAN2A1, NRAS, PNPLA8, COG5, NAA60, SVIP, TMCO1, GOLGB1
	GO/CC	GO:0005730	nucleolus	33	0.028791	1.46501	0.331587	GLTSCR2, S100A3, YPEL2, ZBTB16, SP110, CBFA2T3, ZNF207, SBDS, HJURP, RTF1, CHD2, VMP1, NOVA1, BCAS2, EEF1A1, NLRP5, NANOG, CHTOP, S100A16, SNAPIN, SIRT6, DDX5, GTF2B, SP140, GCFC2, RBBP8, ILF2, PSPC1, NOL11, DHX40, RNF20, MPHOSPH8, CRACR2A
	GO/CC	GO:0005654	nucleoplasm	88	0.0435028	1.2026	0.458457	HMGN3, DZIP1, ZEB1, CBFA2T3, SENP6, CDT1, CTNNBL1, SBDS, GTF2E2, MCTP2, PITPNC1, TNIP1, KPNB1, AKT3, STAG1, IBTK, CHTOP, NANOG, CTBP1, KHDRBS2, TNIK, MYO6, LIG1, RCOR1, RXRG, PKN2, PPARGC1A, GTF2B, SP140, HNRNPU, RAD50, RBBP8, RBPMS, BPTF, PIAS4, HIPK1, HSPB7, BMP2K, PYGO2, NOL11, ZFPM2, NGFR, SCAF8, NHEJ1, KPNA2, RNF20, UBA52, SUDS3, CKS1B, CLUAP1, ERBB4, KMT2C, ONECUT2, NR3C2, RNH1, HOXB13, ZBT…
	GO/CC	GO:0030027	lamellipodium	9	0.0603344	2.14008	0.576055	ACTR3, TIAM2, ACTA2, RAC1, PKN2, ABI3, FER, EPHA2, PARVA
	GO/CC	GO:0032588	trans-Golgi network membrane	6	0.067017	2.75031	0.615792	MARCH1, COG5, RAB6A, CLTC, AP4B1, USP6NL
	GO/CC	GO:0000922	spindle pole	7	0.0671914	2.44332	0.616781	SBDS, WDR73, CEP95, KATNB1, GPSM2, TNKS, CEP128
	GO/CC	GO:0005874	microtubule	14	0.0673943	1.71268	0.617929	KIF3A, MAP2K2, KATNB1, TTLL6, DPYSL2, CENPJ, DNAH8, REEP3, KIFC3, ZNF207, WDR47, CYLD, PBXIP1, TIAM1
	GO/CC	GO:0005794	Golgi apparatus	31	0.0725235	1.36666	0.645909	HRAS, VAPB, ST8SIA3, PAQR3, ITM2C, KIFC3, GORASP2, CSDE1, CNTNAP2, TNKS, RAB6A, AXIN2, AKT3, APBA1, WWOX, TMEM30A, SECTM1, KDELR2, MYO6, MAP2K2, CLCC1, VPS45, LIG1, GIMAP8, SNAPIN, PTPRN, ABCB6, NRAS, COG5, GOLGB1, CRACR2A
	GO/CC	GO:0097451	glial limiting end-foot	2	0.0766457	25.364	0.667004	SLC17A8, ADGRG1
	GO/CC	GO:0031225	anchored component of membrane	7	0.0770311	2.35683	0.668916	TEX101, LYPD1, RGMA, CD177, BST1, CD109, SVIP
	GO/CC	GO:0005814	centriole	7	0.0770311	2.35683	0.668916	SDCCAG8, KIF3A, C2CD3, DZIP1, CCDC146, CEP128, CENPJ
	GO/BP	GO:0009952	anterior/posterior pattern specification	12	9.36328e-06	5.56026	0.000160679	HOXB3, HOXB1, HOXB2, KIF3A, BPTF, HOXB7, HIPK1, HOXB8, HOXB5, HOXB6, HOXB9, ZBTB16
	GO/BP	GO:0048704	embryonic skeletal system morphogenesis	8	7.12951e-05	7.60378	0.00122285	HOXB3, HOXB1, HOXB2, HOXB7, HOXB8, HOXB5, HOXB6, ZEB1
	GO/BP	GO:0035589	G-protein coupled purinergic nucleotide receptor signaling pathway	5	0.000418413	13.2387	0.00715651	P2RY12, P2RY13, P2RY14, GPR171, GPR87
	GO/BP	GO:0038128	ERBB2 signaling pathway	6	0.00333529	5.85291	0.0557226	NRAS, HRAS, ERBB4, SOS1, SHC1, UBA52
	GO/BP	GO:0007224	smoothened signaling pathway	7	0.0105699	3.76057	0.166703	EVC2, CLUAP1, FKBP8, KIF3A, HIPK1, DZIP1, CENPJ
	GO/BP	GO:0006355	regulation of transcription, DNA-templated	56	0.0121642	1.38021	0.189449	TBX21, CRX, ZNF207, GTF2E2, ZNF775, ZNF300, NANOG, CHTOP, ZNF592, KHDRBS2, PKN2, PPARGC1A, DAPK3, GTF2B, SP140, MYT1L, ZNF787, RBPMS, BPTF, HIPK1, TFB1M, RNF20, IRAK1BP1, KMT2C, NR3C2, HOXB13, SP110, CCDC59, ZNF652, DBX2, TSC22D2, PRDM10, CHD2, CSDE1, ZNF597, AXIN2, ZBTB7B, EEF1A1, ARGFX, NFRKB, PHB, HCLS1, DDX1, ZNF667, ZBTB44, ZSCAN2, GCFC2, HOXB3, ISL2, HOXB1, HOXB2, HOXB7, HOXB8, HOXB6, PSPC1…
	GO/BP	GO:0007420	brain development	12	0.0140407	2.34116	0.215471	SCT, SLC17A8, IRS2, C2CD3, RAB18, BPTF, MACROD2, CNTNAP2, PYGO2, DPYSL2, ADGRG1, ABCB6
	GO/BP	GO:0007275	multicellular organism development	24	0.0146153	1.70757	0.223281	ZBTB7B, ZBTB7A, ERG, RNF17, LENEP, PMCH, BST1, DZIP1, TBX21, ZMYM5, DDX1, ZSCAN2, PAX1, EPHA2, HOXB3, WDR47, HOXB1, HOXB2, MCTP2, PLEKHB1, HOXB7, PBXIP1, HOXB8, ADAM18
	GO/BP	GO:0006471	protein ADP-ribosylation	4	0.017972	7.06065	0.26746	LIG1, TNKS, SIRT6, PARP4
	GO/BP	GO:0048304	positive regulation of isotype switching to IgG isotypes	3	0.0181794	13.9007	0.270111	IL4, PAXIP1, TBX21
	GO/BP	GO:0030890	positive regulation of B cell proliferation	5	0.020266	4.75236	0.29628	IL4, CD38, IRS2, BST1, IL13
	GO/BP	GO:0045944	positive regulation of transcription from RNA polymerase II promoter	38	0.0238168	1.43588	0.338792	STK16, HRAS, HMGN3, ONECUT2, ZEB1, PAX1, ZBTB38, CRX, MED12L, PHIP, RGMA, FLI1, REL, RTF1, TNKS, CREB3L3, TNIP1, WWOX, NR1H4, STAG1, IL4, MAF, NANOG, MYO6, HCLS1, DDX5, PTPRN, PPARGC1A, NCK2, HOXB1, IRF7, HOXB5, RGCC, PYGO2, ZFPM2, ZNF462, HOXB9, UBA52
	GO/BP	GO:0072659	protein localization to plasma membrane	6	0.0271126	3.53033	0.376076	TNIK, ANK2, RAC1, DPP6, EHD2, KCNIP4
	GO/BP	GO:0016055	Wnt signaling pathway	11	0.0302734	2.1805	0.409965	CYLD, TNIK, PIAS4, SOSTDC1, RTF1, TRABD2B, PYGO2, TNKS, AXIN2, UBA52, WWOX
	GO/BP	GO:0035025	positive regulation of Rho protein signal transduction	4	0.031838	5.70284	0.426092	GPR55, RAC1, GPR20, ADGRG1
	GO/BP	GO:0045820	negative regulation of glycolytic process	3	0.0338585	10.1096	0.446304	SIRT6, CBFA2T3, PPARGC1A
	GO/BP	GO:0035058	nonmotile primary cilium assembly	4	0.0351222	5.49162	0.458603	KIF3A, C2CD3, PCDH15, CENPJ
	GO/BP	GO:0031532	actin cytoskeleton reorganization	5	0.0372151	3.94345	0.478407	TNIK, CDC42BPA, SHC1, FER, PARVA
	GO/BP	GO:0030154	cell differentiation	20	0.0450971	1.60469	0.547036	ZBTB7B, ZBTB7A, ERG, NANOG, RXFP1, PMCH, ONECUT2, CDHR5, PARP11, FER, ZSCAN2, BZW2, MYT1L, CXCL17, FLI1, PBXIP1, SRRM4, ADAM18, TNFAIP2, AGR2
	GO/BP	GO:0007052	mitotic spindle organization	4	0.0459741	4.94246	0.554124	SBDS, GPSM2, TTK, TNKS
	GO/BP	GO:0035556	intracellular signal transduction	18	0.0460068	1.65566	0.554386	FKBP8, TNIK, HCLS1, PREX1, PKN2, FER, DAPK3, TIAM2, RAC1, GUCY1A2, CDC42BPA, DEPTOR, CHN2, SHC1, CAB39, UNC13C, S100A1, AKT3
	GO/BP	GO:0021570	rhombomere 4 development	2	0.0531122	37.0684	0.608042	HOXB1, HOXB2
	GO/BP	GO:0061511	centriole elongation	2	0.0531122	37.0684	0.608042	C2CD3, CENPJ
	GO/BP	GO:0042220	response to cocaine	4	0.0540201	4.63355	0.614443	HTR1B, TIAM1, DPYSL2, ADGRL3
	GO/BP	GO:0018108	peptidyl-tyrosine phosphorylation	9	0.0551123	2.1805	0.622011	STK16, LTK, ERBB4, MAP2K2, ABI3, TTK, FER, FGF20, EPHA2
	GO/BP	GO:0006351	transcription, DNA-templated	65	0.0568758	1.23245	0.633938	TBX21, ZEB1, CBFA2T3, PAX1, ZBTB38, ZNF775, ZNF300, ZNF444, CTBP1, NANOG, ZNF592, KHDRBS2, RCOR1, PKN2, RXRG, PTPRN, DAPK3, ZNF787, MYT1L, RBPMS, BPTF, PIAS4, HIPK1, NOL11, ZFPM2, TFB1M, SUDS3, IRAK1BP1, ERBB4, KMT2C, NR3C2, HOXB13, SP110, ZBTB16, ZBTB18, CCDC59, ZNF652, MED12L, PRDM10, CHD2, ZNF597, NR1H4, MAF, ZBTB7A, EEF1A1, ERG, ARGFX, ZMYM5, DDX1, ZNF667, ZBTB44, ZSCAN2, GCFC2, HOXB3, PAXIP1…
	GO/BP	GO:0007173	epidermal growth factor receptor signaling pathway	5	0.0636709	3.30968	0.676659	NRAS, NCK2, HRAS, SOS1, SHC1
	GO/BP	GO:0007411	axon guidance	9	0.0659652	2.09821	0.68999	NRAS, HRAS, ISPD, SOS1, RAC1, UNC5D, DPYSL2, NGFR, SLIT3
	GO/BP	GO:0048011	neurotrophin TRK receptor signaling pathway	3	0.0676587	6.95033	0.699497	SOS1, NGFR, SORCS3
	GO/BP	GO:0006310	DNA recombination	6	0.0730687	2.67965	0.728059	MEI4, PAXIP1, LIG1, NFRKB, NHEJ1, RAD50
	GO/BP	GO:0061178	regulation of insulin secretion involved in cellular response to glucose stimulus	3	0.0753536	6.54149	0.739337	HMGN3, TIAM1, NR1H4
	GO/BP	GO:0007176	regulation of epidermal growth factor-activated receptor activity	2	0.0786031	24.7123	0.754619	NCK2, SHC1
	GO/BP	GO:1903660	negative regulation of complement-dependent cytotoxicity	2	0.0786031	24.7123	0.754619	IL4, IL13
	GO/BP	GO:0001933	negative regulation of protein phosphorylation	5	0.0816834	3.0384	0.768323	IBTK, CD109, RABGEF1, PPARGC1A, PAQR3
	GO/BP	GO:0007631	feeding behavior	4	0.0818072	3.90194	0.768859	HTR1B, PMCH, MC4R, STRA6
	GO/BP	GO:0045892	negative regulation of transcription, DNA-templated	20	0.0820261	1.48571	0.769803	IL4, ZBTB7A, CTBP1, RCOR1, PHB, SIRT6, ZBTB16, ZEB1, CBFA2T3, ZBTB18, GCFC2, ZBTB38, CD38, PBXIP1, PIAS4, PSPC1, SMURF2, ZFPM2, SUDS3, MPHOSPH8
	GO/BP	GO:0048013	ephrin receptor signaling pathway	6	0.0822609	2.58617	0.770811	ACTR3, NCK2, HRAS, TIAM1, RAC1, EPHA2
	GO/BP	GO:0006303	double-strand break repair via nonhomologous end joining	5	0.0895202	2.94194	0.800012	PAXIP1, DCLRE1B, PIAS4, NHEJ1, RAD50
	GO/BP	GO:0045638	negative regulation of myeloid cell differentiation	3	0.0915086	5.85291	0.807377	HOXB8, GPR171, ZBTB16
	GO/BP	GO:0006855	drug transmembrane transport	3	0.0915086	5.85291	0.807377	ABCB1, TMEM30A, ABCB4
	GO/BP	GO:0007346	regulation of mitotic cell cycle	4	0.0921964	3.70684	0.809864	CKS1B, CYLD, RNF20, DAPK3
	GO/BP	GO:0000165	MAPK cascade	12	0.0988174	1.69779	0.832311	NRAS, IRS2, HRAS, ERBB4, PSMD11, MAP2K2, SOS1, TAOK3, SHC1, FGF20, PAQR3, UBA52
	GO/BP	GO:0006491	N-glycan processing	3	0.0999304	5.56026	0.83583	MAN2A1, ST8SIA3, ST8SIA2
aKEGG: Kyoto Encyclopedia of Genes and Genomes pathway; GO/MF: gene ontology (GO) term related with molecular functions; GO/BP: GO term related with biological process; GO/CC: GO term related with cellular components.
